# Supplementary material for: T cell immunity to seasonal Influenza A and H5N1 viruses in laboratory workers receiving annual seasonal Influenza vaccines
Source: Front Immunol. 2025 Dec 18;16:1718805. doi: 10.3389/fimmu.2025.1718805 (PMC12756375; doi:10.3389/fimmu.2025.1718805)
Supplement: Supplementary file 5 [file Table2.xlsx]

## Sheet: Table S2a
Table S2. IFN-γ ELISpot assay results. Related to Figure 1A.
a. IFN-γ ELISpot assay results showing spot-forming units (SFU) per million PBMCs and stimulation index (SI) for participants in response to SARS-CoV-2 peptide pools (S2S, S2N), influenza peptide pools (H1N1 HA, H3N2 HA, H5N1 HA, MP1, NP), and DMSO negative control (NT).
	cell/well	DMSO 1	DMSO 2	DMSO avg	DMSO/10e6	S2S1	S2S2	S2S Avg	S2S/10e6	S2N 1	S2N 2	S2N Avg	S2N/10e6	H1HA 1	H1HA 2	H1HA Avg	H1HA/10e6	H3HA 1	H3HA 2	H3HA Avg	H3HA/10e6	H5HA 1	H5HA 2	H5HA avg	H5HA/10e6	MP1 1	MP1 2	MP1 Avg	MP1/10e6	NP 1	NP 2	NP Avg	NP/10e6
HD39	200k	5	3	4	20	52	54	53	265	3	3	3	15	22	10	16	80	3	0	1.5	7.5	3	3	3	15	5	6	5.5	27.5	4	10	7	35
HD60	200k	5	6	5.5	27.5	97	107	102	510	7	5	6	30	10	19	14.5	72.5	11	8	9.5	47.5	9	5	7	35	12	15	13.5	67.5	17	18	17.5	87.5
HD75	200k	3	7	5	25	139	120	129.5	647.5	21	26	23.5	117.5	11	10	10.5	52.5	16	20	18	90	6	2	4	20	29	22	25.5	127.5	22	18	20	100
HD90	200k	2	2	2	10	32	25	28.5	142.5	13	12	12.5	62.5	4	4	4	20	5	5	5	25	1	4	2.5	12.5	12	15	13.5	67.5	10	6	8	40
HD18	200k	0	1	0.5	2.5	17	10	13.5	67.5	1	2	1.5	7.5	2	3	2.5	12.5	4	2	3	15	0	1	0.5	2.5	0	0	0	0	2	3	2.5	12.5
HD41	200k	4	3	3.5	17.5	98	103	100.5	502.5	12	15	13.5	67.5	13	22	17.5	87.5	3	11	7	35	2	3	2.5	12.5	24	21	22.5	112.5	13	14	13.5	67.5
HD125	200k	8	2	5	25	28	23	25.5	127.5	12	16	14	70	1	5	3	15	7	4	5.5	27.5	2	3	2.5	12.5	19	12	15.5	77.5	7	2	4.5	22.5
HD133	200k	0	3	1.5	7.5	5	5	5	25	4	2	3	15	1	0	0.5	2.5	2	1	1.5	7.5	2	2	2	10	12	10	11	55	7	2	4.5	22.5
HD135	200k	7	0	3.5	17.5	32	45	38.5	192.5	9	11	10	50	7	10	8.5	42.5	2	9	5.5	27.5	2	2	2	10	16	17	16.5	82.5	19	9	14	70
HD137	200k	5	4	4.5	22.5	256	262	259	1295	45	56	50.5	252.5	6	15	10.5	52.5	20	20	20	100	13	12	12.5	62.5	15	16	15.5	77.5	20	19	19.5	97.5
HD139	200k	0	2	1	5	15	9	12	60	3	6	4.5	22.5	18	9	13.5	67.5	4	3	3.5	17.5	4	2	3	15	10	15	12.5	62.5	14	16	15	75
HD140	200k	1	0	0.5	2.5	0	0	0	0	0	0	0	0	0	3	1.5	7.5	2	1	1.5	7.5	0	1	0.5	2.5	1	1	1	5	6	1	3.5	17.5
HD79	200k	9	4	6.5	32.5	86	79	82.5	412.5	5	10	7.5	37.5	13	8	10.5	52.5	8	16	12	60	12	12	12	60	13	14	13.5	67.5	21	25	23	115
HD120	200k	2	1	1.5	7.5	78	51	64.5	322.5	6	8	7	35	1	5	3	15	14	11	12.5	62.5	3	2	2.5	12.5	4	10	7	35	6	8	7	35
HD2	200k	0	0	0	0	42	31	36.5	182.5	2	3	2.5	12.5	1	6	3.5	17.5	0	3	1.5	7.5	0	0	0	0	1	1	1	5	9	10	9.5	47.5
HD36	200k	6	4	5	25	47	45	46	230	10	5	7.5	37.5	8	7	7.5	37.5	20	18	19	95	7	2	4.5	22.5	15	22	18.5	92.5	14	9	11.5	57.5
HD46	200k	3	1	2	10	53	48	50.5	252.5	40	51	45.5	227.5	5	2	3.5	17.5	15	10	12.5	62.5	1	3	2	10	43	30	36.5	182.5	11	5	8	40
HD54	200k	0	0	0	0	98	107	102.5	512.5	2	7	4.5	22.5	16	17	16.5	82.5	28	32	30	150	24	19	21.5	107.5	17	13	15	75	5	11	8	40
HD56	200k	0	2	1	5	21	21	21	105	2	6	4	20	6	8	7	35	15	7	11	55	2	2	2	10	7	2	4.5	22.5	8	6	7	35
HD58	200k	0	0	0	0	21	18	19.5	97.5	6	10	8	40	1	1	1	5	3	3	3	15	0	0	0	0	1	2	1.5	7.5	2	9	5.5	27.5
HD17	200k	2	4	3	15	108	96	102	510	12	4	8	40	8	7	7.5	37.5	6	10	8	40	6	4	5	25	4	8	6	30	14	21	17.5	87.5
HD40	200k	2	1	1.5	7.5	3	12	7.5	37.5	19	19	19	95	8	8	8	40	7	13	10	50	9	3	6	30	17	26	21.5	107.5	8	7	7.5	37.5
HD145	200k	0	0	0	0	26	10	18	90	11	6	8.5	42.5	2	6	4	20	4	4	4	20	2	2	2	10	6	5	5.5	27.5	3	2	2.5	12.5
HD146	200k	0	0	0	0	22	30	26	130	12	23	17.5	87.5	1	0	0.5	2.5	6	13	9.5	47.5	3	3	3	15	3	2	2.5	12.5	2	3	2.5	12.5
HD147	200k	1	2	1.5	7.5	45	43	44	220	8	5	6.5	32.5	3	1	2	10	4	5	4.5	22.5	0	2	1	5	1	0	0.5	2.5	10	12	11	55
HD148	200k	2	4	3	15	77	78	77.5	387.5	12	12	12	60	9	4	6.5	32.5	3	5	4	20	3	5	4	20	35	28	31.5	157.5	4	2	3	15
HD149	200k	1	2	1.5	7.5	37	27	32	160	14	8	11	55	4	3	3.5	17.5	11	5	8	40	6	7	6.5	32.5	3	7	5	25	11	11	11	55
HD150	200k	0	1	0.5	2.5	76	64	70	350	24	15	19.5	97.5	18	12	15	75	12	10	11	55	5	2	3.5	17.5	65	57	61	305	26	32	29	145
HD151	200k	0	0	0	0	18	10	14	70	3	3	3	15	10	3	6.5	32.5	3	2	2.5	12.5	4	1	2.5	12.5	2	1	1.5	7.5	7	11	9	45
HD152	200k	1	1	1	5	20	19	19.5	97.5	3	3	3	15	2	2	2	10	3	2	2.5	12.5	1	3	2	10	63	86	74.5	372.5	7	11	9	45
HD144	200k	1	2	1.5	7.5	47	23	35	175	11	14	12.5	62.5	3	9	6	30	5	0	2.5	12.5	1	3	2	10	9	6	7.5	37.5	16	14	15	75
HD8	200k	1	1	1	5	61	65	63	315	5	7	6	30	1	0	0.5	2.5	7	9	8	40	1	1	1	5	2	3	2.5	12.5	4	3	3.5	17.5
HD126	200k	6	2	4	20	90	65	77.5	387.5	9	10	9.5	47.5	4	9	6.5	32.5	11	11	11	55	8	11	9.5	47.5	24	22	23	115	4	5	4.5	22.5
HD123	200k	0	0	0	0	25	23	24	120	6	17	11.5	57.5	6	3	4.5	22.5	9	15	12	60	1	2	1.5	7.5	5	3	4	20	12	16	14	70
HD132	200k	1	0	0.5	2.5	11	19	15	75	17	21	19	95	4	3	3.5	17.5	12	6	9	45	0	2	1	5	7	0	3.5	17.5	12	16	14	70
HD142	200k	0	1	0.5	2.5	93	66	79.5	397.5	7	9	8	40	8	8	8	40	9	30	19.5	97.5	5	5	5	25	13	10	11.5	57.5	13	15	14	70
HD143	200k	0	1	0.5	2.5	11	9	10	50	6	12	9	45	2	0	1	5	0	1	0.5	2.5	0	0	0	0	1	3	2	10	1	1	1	5
HD154	200k	1	1	1	5	62	72	67	335	27	45	36	180	2	7	4.5	22.5	5	9	7	35	2	5	3.5	17.5	19	14	16.5	82.5	6	4	5	25
HD155	200k	3	3	3	15	72	98	85	425	34	36	35	175	8	19	13.5	67.5	24	22	23	115	11	11	11	55	22	23	22.5	112.5	4	6	5	25
HD156	200k	2	4	3	15	77	78	77.5	387.5	12	12	12	60	9	4	6.5	32.5	3	5	4	20	3	5	4	20	35	28	31.5	157.5	4	2	3	15
HD29	200k	1	2	1.5	7.5	37	27	32	160	14	8	11	55	4	3	3.5	17.5	11	5	8	40	6	7	6.5	32.5	3	7	5	25	11	11	11	55
DMSO-subtracted values (background-corrected SFU/10e6)
	cell/well	DMSO 1	DMSO 2	DMSO avg	DMSO/10e6	S2S1	S2S2	S2S Avg	S2S/10e6	S2N 1	S2N 2	S2N Avg	S2N/10e6	H1HA 1	H1HA 2	H1HA Avg	H1HA/10e6	H3HA 1	H3HA 2	H3HA Avg	H3HA/10e6	H5HA 1	H5HA 2	H5HA avg	H5HA/10e6	MP1 1	MP1 2	MP1 Avg	MP1/10e6	NP 1	NP 2	NP Avg	NP/10e6
HD39	200k	5	3	4	20	52	54	53	245	3	3	3	-5	22	10	16	60	3	0	1.5	-12.5	3	3	3	-5	5	6	5.5	7.5	4	10	7	15
HD60	200k	5	6	5.5	27.5	97	107	102	482.5	7	5	6	2.5	10	19	14.5	45	11	8	9.5	20	9	5	7	7.5	12	15	13.5	40	17	18	17.5	60
HD75	200k	3	7	5	25	139	120	129.5	622.5	21	26	23.5	92.5	11	10	10.5	27.5	16	20	18	65	6	2	4	-5	29	22	25.5	102.5	22	18	20	75
HD90	200k	2	2	2	10	32	25	28.5	132.5	13	12	12.5	52.5	4	4	4	10	5	5	5	15	1	4	2.5	2.5	12	15	13.5	57.5	10	6	8	30
HD18	200k	0	1	0.5	2.5	17	10	13.5	65	1	2	1.5	5	2	3	2.5	10	4	2	3	12.5	0	1	0.5	0	0	0	0	-2.5	2	3	2.5	10
HD41	200k	4	3	3.5	17.5	98	103	100.5	485	12	15	13.5	50	13	22	17.5	70	3	11	7	17.5	2	3	2.5	-5	24	21	22.5	95	13	14	13.5	50
HD125	200k	8	2	5	25	28	23	25.5	102.5	12	16	14	45	1	5	3	-10	7	4	5.5	2.5	2	3	2.5	-12.5	19	12	15.5	52.5	7	2	4.5	-2.5
HD133	200k	0	3	1.5	7.5	5	5	5	17.5	4	2	3	7.5	1	0	0.5	-5	2	1	1.5	0	2	2	2	2.5	12	10	11	47.5	7	2	4.5	15
HD135	200k	7	0	3.5	17.5	32	45	38.5	175	9	11	10	32.5	7	10	8.5	25	2	9	5.5	10	2	2	2	-7.5	16	17	16.5	65	19	9	14	52.5
HD137	200k	5	4	4.5	22.5	256	262	259	1272.5	45	56	50.5	230	6	15	10.5	30	20	20	20	77.5	13	12	12.5	40	15	16	15.5	55	20	19	19.5	75
HD139	200k	0	2	1	5	15	9	12	55	3	6	4.5	17.5	18	9	13.5	62.5	4	3	3.5	12.5	4	2	3	10	10	15	12.5	57.5	14	16	15	70
HD140	200k	1	0	0.5	2.5	0	0	0	-2.5	0	0	0	-2.5	0	3	1.5	5	2	1	1.5	5	0	1	0.5	0	1	1	1	2.5	6	1	3.5	15
HD79	200k	9	4	6.5	32.5	86	79	82.5	380	5	10	7.5	5	13	8	10.5	20	8	16	12	27.5	12	12	12	27.5	13	14	13.5	35	21	25	23	82.5
HD120	200k	2	1	1.5	7.5	78	51	64.5	315	6	8	7	27.5	1	5	3	7.5	14	11	12.5	55	3	2	2.5	5	4	10	7	27.5	6	8	7	27.5
HD2	200k	0	0	0	0	42	31	36.5	182.5	2	3	2.5	12.5	1	6	3.5	17.5	0	3	1.5	7.5	0	0	0	0	1	1	1	5	9	10	9.5	47.5
HD36	200k	6	4	5	25	47	45	46	205	10	5	7.5	12.5	8	7	7.5	12.5	20	18	19	70	7	2	4.5	-2.5	15	22	18.5	67.5	14	9	11.5	32.5
HD46	200k	3	1	2	10	53	48	50.5	242.5	40	51	45.5	217.5	5	2	3.5	7.5	15	10	12.5	52.5	1	3	2	0	43	30	36.5	172.5	11	5	8	30
HD54	200k	0	0	0	0	98	107	102.5	512.5	2	7	4.5	22.5	16	17	16.5	82.5	28	32	30	150	24	19	21.5	107.5	17	13	15	75	5	11	8	40
HD56	200k	0	2	1	5	21	21	21	100	2	6	4	15	6	8	7	30	15	7	11	50	2	2	2	5	7	2	4.5	17.5	8	6	7	30
HD58	200k	0	0	0	0	21	18	19.5	97.5	6	10	8	40	1	1	1	5	3	3	3	15	0	0	0	0	1	2	1.5	7.5	2	9	5.5	27.5
HD17	200k	2	4	3	15	108	96	102	495	12	4	8	25	8	7	7.5	22.5	6	10	8	25	6	4	5	10	4	8	6	15	14	21	17.5	72.5
HD40	200k	2	1	1.5	7.5	3	12	7.5	30	19	19	19	87.5	8	8	8	32.5	7	13	10	42.5	9	3	6	22.5	17	26	21.5	100	8	7	7.5	30
HD145	200k	0	0	0	0	26	10	18	90	11	6	8.5	42.5	2	6	4	20	4	4	4	20	2	2	2	10	6	5	5.5	27.5	3	2	2.5	12.5
HD146	200k	0	0	0	0	22	30	26	130	12	23	17.5	87.5	1	0	0.5	2.5	6	13	9.5	47.5	3	3	3	15	3	2	2.5	12.5	2	3	2.5	12.5
HD147	200k	1	2	1.5	7.5	45	43	44	212.5	8	5	6.5	25	3	1	2	2.5	4	5	4.5	15	0	2	1	-2.5	1	0	0.5	-5	10	12	11	47.5
HD148	200k	2	4	3	15	77	78	77.5	372.5	12	12	12	45	9	4	6.5	17.5	3	5	4	5	3	5	4	5	35	28	31.5	142.5	4	2	3	0
HD149	200k	1	2	1.5	7.5	37	27	32	152.5	14	8	11	47.5	4	3	3.5	10	11	5	8	32.5	6	7	6.5	25	3	7	5	17.5	11	11	11	47.5
HD150	200k	0	1	0.5	2.5	76	64	70	347.5	24	15	19.5	95	18	12	15	72.5	12	10	11	52.5	5	2	3.5	15	65	57	61	302.5	26	32	29	142.5
HD151	200k	0	0	0	0	18	10	14	70	3	3	3	15	10	3	6.5	32.5	3	2	2.5	12.5	4	1	2.5	12.5	2	1	1.5	7.5	7	11	9	45
HD152	200k	1	1	1	5	20	19	19.5	92.5	3	3	3	10	2	2	2	5	3	2	2.5	7.5	1	3	2	5	63	86	74.5	367.5	7	11	9	40
HD144	200k	1	2	1.5	7.5	47	23	35	167.5	11	14	12.5	55	3	9	6	22.5	5	0	2.5	5	1	3	2	2.5	9	6	7.5	30	16	14	15	67.5
HD8	200k	1	1	1	5	61	65	63	310	5	7	6	25	1	0	0.5	-2.5	7	9	8	35	1	1	1	0	2	3	2.5	7.5	4	3	3.5	12.5
HD126	200k	6	2	4	20	90	65	77.5	367.5	9	10	9.5	27.5	4	9	6.5	12.5	11	11	11	35	8	11	9.5	27.5	24	22	23	95	4	5	4.5	2.5
HD123	200k	0	0	0	0	25	23	24	120	6	17	11.5	57.5	6	3	4.5	22.5	9	15	12	60	1	2	1.5	7.5	5	3	4	20	12	16	14	70
HD132	200k	1	0	0.5	2.5	11	19	15	72.5	17	21	19	92.5	4	3	3.5	15	12	6	9	42.5	0	2	1	2.5	7	0	3.5	15	12	16	14	67.5
HD142	200k	0	1	0.5	2.5	93	66	79.5	395	7	9	8	37.5	8	8	8	37.5	9	30	19.5	95	5	5	5	22.5	13	10	11.5	55	13	15	14	67.5
HD143	200k	0	1	0.5	2.5	11	9	10	47.5	6	12	9	42.5	2	0	1	2.5	0	1	0.5	0	0	0	0	-2.5	1	3	2	7.5	1	1	1	2.5
HD154	200k	1	1	1	5	62	72	67	330	27	45	36	175	2	7	4.5	17.5	5	9	7	30	2	5	3.5	12.5	19	14	16.5	77.5	6	4	5	20
HD155	200k	3	3	3	15	72	98	85	410	34	36	35	160	8	19	13.5	52.5	24	22	23	100	11	11	11	40	22	23	22.5	97.5	4	6	5	10
HD156	200k	2	4	3	15	77	78	77.5	372.5	12	12	12	45	9	4	6.5	17.5	3	5	4	5	3	5	4	5	35	28	31.5	142.5	4	2	3	0
HD29	200k	1	2	1.5	7.5	37	27	32	152.5	14	8	11	47.5	4	3	3.5	10	11	5	8	32.5	6	7	6.5	25	3	7	5	17.5	11	11	11	47.5
SFU/million PBMCs										SI
	NT	S2S	S2N	H1N1 HA	H3N2 HA	H5N1 HA	MP1	NP			NT	S2S	S2N	H1N1 HA	H3N2 HA	H5N1 HA	MP1	NP
HD39	20	265	15	80	7.5	15	27.5	35		HD39	1	13.25	0.75	4	0.375	0.75	1.375	1.75
HD60	27.5	510	30	72.5	47.5	35	67.5	87.5		HD60	1	18.5455	1.09091	2.63636	1.72727	1.27273	2.45455	3.18182
HD75	25	647.5	117.5	52.5	90	20	127.5	100		HD75	1	25.9	4.7	2.1	3.6	0.8	5.1	4
HD90	10	142.5	62.5	20	25	12.5	67.5	100		HD90	1	14.25	6.25	2	2.5	1.25	6.75	10
HD18	2.5	67.5	7.5	12.5	15	2.5	0	12.5		HD18	1	27	3	5	6	1	0	5
HD41	17.5	502.5	67.5	87.5	35	12.5	112.5	67.5		HD41	1	28.7143	3.85714	5	2	0.714286	6.42857	3.85714
HD125	25	127.5	70	15	27.5	12.5	77.5	22.5		HD125	1	5.1	2.8	0.6	1.1	0.5	3.1	0.9
HD133	7.5	25	15	2.5	7.5	10	55	22.5		HD133	1	3.33333	2	0.333333	1	1.33333	7.33333	3
HD135	17.5	192.5	50	42.5	27.5	10	82.5	70		HD135	1	11	2.85714	2.42857	1.57143	0.571429	4.71429	4
HD137	22.5	1295	252.5	52.5	100	62.5	77.5	97.5		HD137	1	57.5556	11.2222	2.33333	4.44444	2.77778	3.44444	4.33333
HD139	5	60	22.5	67.5	17.5	15	62.5	75		HD139	1	12	4.5	13.5	3.5	3	12.5	15
HD140	2.5	0	0	7.5	7.5	2.5	5	17.5		HD140	1	0	0	3	3	1	2	7
HD79	32.5	412.5	37.5	52.5	60	60	67.5	115		HD79	1	12.6923	1.15385	1.61538	1.84615	1.84615	2.07692	3.53846
HD120	7.5	322.5	35	15	62.5	12.5	35	35		HD120	1	43	4.66667	2	8.33333	1.66667	4.66667	4.66667
HD2	0	560	50	5	17.5	2.5	60	47.5		HD2	1	560	50	5	17.5	2.5	60	47.5
HD36	25	230	37.5	37.5	95	22.5	92.5	57.5		HD36	1	9.2	1.5	1.5	3.8	0.9	3.7	2.3
HD46	10	252.5	227.5	17.5	62.5	10	182.5	40		HD46	1	25.25	22.75	1.75	6.25	1	18.25	4
HD54	0	512.5	22.5	82.5	150	107.5	75	40		HD54	1	512.5	22.5	82.5	150	107.5	75	40
HD56	5	105	20	35	55	10	22.5	35		HD56	1	21	4	7	11	2	4.5	7
HD58	0	97.5	40	5	15	0	7.5	27.5		HD58	1	97.5	40	5	15	0	7.5	27.5
HD17	15	510	40	37.5	40	25	30	87.5		HD17	1	34	2.66667	2.5	2.66667	1.66667	2	5.83333
HD40	7.5	37.5	95	40	50	30	107.5	37.5		HD40	1	5	12.6667	5.33333	6.66667	4	14.3333	5
HD145	0	90	42.5	20	20	10	27.5	12.5		HD145	1	90	42.5	20	20	10	27.5	12.5
HD146	0	130	87.5	2.5	47.5	15	12.5	12.5		HD146	1	130	87.5	2.5	47.5	15	12.5	12.5
HD147	7.5	220	32.5	10	22.5	5	2.5	55		HD147	1	29.3333	4.33333	1.33333	3	0.666667	0.333333	7.33333
HD148	15	387.5	60	32.5	20	20	157.5	15		HD148	1	25.8333	4	2.16667	1.33333	1.33333	10.5	1
HD149	7.5	160	55	17.5	40	32.5	25	55		HD149	1	21.3333	7.33333	2.33333	5.33333	4.33333	3.33333	7.33333
HD150	2.5	350	97.5	75	55	17.5	305	145		HD150	1	140	39	30	22	7	122	58
HD151	0	70	15	32.5	12.5	12.5	7.5	45		HD151	1	70	15	32.5	12.5	12.5	7.5	45
HD152	5	97.5	15	10	12.5	10	372.5	45		HD152	1	19.5	3	2	2.5	2	74.5	9
HD144	7.5	175	62.5	30	12.5	10	37.5	75		HD144	1	23.3333	8.33333	4	1.66667	1.33333	5	10
HD8	5	315	30	2.5	40	5	12.5	17.5		HD8	1	63	6	0.5	8	1	2.5	3.5
HD126	20	387.5	47.5	32.5	55	47.5	115	22.5		HD126	1	19.375	2.375	1.625	2.75	2.375	5.75	1.125
HD123	0	120	57.5	22.5	60	7.5	20	70		HD123	1	120	57.5	22.5	60	7.5	20	70
HD132	2.5	75	95	17.5	45	5	17.5	70		HD132	1	30	38	7	18	2	7	28
HD142	2.5	397.5	40	40	97.5	25	57.5	70		HD142	1	159	16	16	39	10	23	28
HD143	2.5	50	45	5	2.5	0	10	5		HD143	1	20	18	2	1	0	4	2
HD154	5	335	180	22.5	35	17.5	82.5	25		HD154	1	67	36	4.5	7	3.5	16.5	5
HD155	15	425	175	67.5	115	55	112.5	25		HD155	1	28.3333	11.6667	4.5	7.66667	3.66667	7.5	1.66667
HD156	5	317.5	52.5	25	15	12.5	2.5	17.5		HD156	1	63.5	10.5	5	3	2.5	0.5	3.5
HD29	0	182.5	12.5	17.5	7.5	0	5	7.5		HD29	1	182.5	12.5	17.5	7.5	0	5	7.5
Background-subtracted SFU/million PBMCs
	NT	S2S	S2N	H1N1 HA	H3N2 HA	H5N1 HA	MP1	NP
HD39	0	245	0	60	0	0	7.5	15
HD60	0	482.5	2.5	45	20	7.5	40	60				SFU ≥ 30
HD75	0	622.5	92.5	27.5	65	0	102.5	75
HD90	0	132.5	52.5	10	15	2.5	57.5	90				SI ≥ 3
HD18	0	65	5	10	12.5	0	0	10
HD41	0	485	50	70	17.5	0	95	50
HD125	0	102.5	45	0	2.5	0	52.5	0
HD133	0	17.5	7.5	0	0	2.5	47.5	15
HD135	0	175	32.5	25	10	0	65	52.5
HD137	0	1272.5	230	30	77.5	40	55	75
HD139	0	55	17.5	62.5	12.5	10	57.5	70
HD140	0	0	0	5	5	0	2.5	15
HD79	0	380	5	20	27.5	27.5	35	82.5
HD120	0	315	27.5	7.5	55	5	27.5	27.5
HD2	0	560	50	5	17.5	2.5	60	47.5
HD36	0	205	12.5	12.5	70	0	67.5	32.5
HD46	0	242.5	217.5	7.5	52.5	0	172.5	30
HD54	0	512.5	22.5	82.5	150	107.5	75	40
HD56	0	100	15	30	50	5	17.5	30
HD58	0	97.5	40	5	15	0	7.5	27.5
HD17	0	495	25	22.5	25	10	15	72.5
HD40	0	30	87.5	32.5	42.5	22.5	100	30
HD145	0	90	42.5	20	20	10	27.5	12.5
HD146	0	130	87.5	2.5	47.5	15	12.5	12.5
HD147	0	212.5	25	2.5	15	0	-5	47.5
HD148	0	372.5	45	17.5	5	5	142.5	0
HD149	0	152.5	47.5	10	32.5	25	17.5	47.5
HD150	0	347.5	95	72.5	52.5	15	302.5	142.5
HD151	0	70	15	32.5	12.5	12.5	7.5	45
HD152	0	92.5	10	5	7.5	5	367.5	40
HD144	0	167.5	55	22.5	5	2.5	30	67.5
HD8	0	310	25	0	35	0	7.5	12.5
HD126	0	367.5	27.5	12.5	35	27.5	95	2.5
HD123	0	120	57.5	22.5	60	7.5	20	70
HD132	0	72.5	92.5	15	42.5	2.5	15	67.5
HD142	0	395	37.5	37.5	95	22.5	55	67.5
HD143	0	47.5	42.5	2.5	0	0	7.5	2.5
HD154	0	330	175	17.5	30	12.5	77.5	20
HD155	0	410	160	52.5	100	40	97.5	10
HD156	0	312.5	47.5	20	10	7.5	0	12.5
HD29	0	182.5	12.5	17.5	7.5	0	5	7.5

## Sheet: Table S2b
Table S2. IFN-γ ELISpot assay results. Related to Figure 1B.
b. IFN-γ ELISpot assay results for 22 participants before (Pre) and after (Post) seasonal influenza vaccination. SFU per million PBMCs and background-subtracted values are shown for H1N1 HA, H3N2 HA, and H5N1 HA peptide pools. Positive responses were defined as SFU ≥30 and SI ≥3.
Participant	Pre-DMSO 1	Pre-DMSO 2	Pre-DMSO Avg	Pre-DMSO/10e6	Post-DMSO 1	Post-DMSO 2	Post-DMSO Avg	Post-DMSO/10e6	Pre-S2S 1	Pre-S2S 2	Pre-S2S Avg	Pre-S2S/10e6	Post-S2S 1	Post-S2S 2	Post-S2S Avg	Post-S2S/10e6	Pre-S2N 1	Pre-S2N 2	Pre-S2N Avg	Pre-S2N/10e6	Post-S2N 1	Post-S2N 2	Post-S2N Avg	Post-S2N/10e6	Pre-H1HA 1	Pre-H1HA 2	Pre-H1HA Avg	Pre-H1HA/10e6	Post-H1HA 1	Post-H1HA 2	Post-H1HA Avg	Post-H1HA/10e6	Pre-H3HA 1	Pre-H3HA 2	Pre-H3HA Avg	Pre-H3HA/10e6	Post-H3HA 1	Post-H3HA 2	Post-H3HA Avg	Post-H3HA/10e6	Pre-H5HA 1	Pre-H5HA 2	Pre-H5HA Avg	Pre-H5HA/10e6	Post-H5HA 1	Post-H5HA 2	Post-H5HA Avg	Post-H5HA/10e6	Pre-MP1 1
HD2	0	0	0	0	5	10	7.5	7.5	42	31	36.5	182.5	350	235	292.5	292.5	2	3	2.5	12.5	45	175	110	110	1	6	3.5	17.5	395	240	317.5	317.5	0	3	1.5	7.5	20	5	12.5	12.5	0	0	0	0	15	10	12.5	12.5	1
HD18	0	1	0.5	2.5	15	5	10	10	17	10	13.5	67.5	145	150	147.5	147.5	1	2	1.5	7.5	10	15	12.5	12.5	2	3	2.5	12.5	15	0	7.5	7.5	4	2	3	15	30	15	22.5	22.5	0	1	0.5	2.5	20	10	15	15	0
HD29	1	2	1.5	7.5	0	5	2.5	2.5	37	27	32	160	1285	1410	1347.5	1347.5	14	8	11	55	10	25	17.5	17.5	4	3	3.5	17.5	215	215	215	215	11	5	8	40	30	70	50	50	6	7	6.5	32.5	10	5	7.5	7.5	3
HD54	0	0	0	0	0	30	15	15	98	107	102.5	512.5	775	685	730	730	2	7	4.5	22.5	55	95	75	75	16	17	16.5	82.5	95	85	90	90	28	32	30	150	110	100	105	105	24	19	21.5	107.5	80	100	90	90	17
HD79	9	4	6.5	32.5	40	15	27.5	27.5	86	79	82.5	412.5	255	230	242.5	242.5	5	10	7.5	37.5	30	20	25	25	13	8	10.5	52.5	20	55	37.5	37.5	8	16	12	60	35	25	30	30	12	12	12	60	55	30	42.5	42.5	13
HD90	2	2	2	10	5	0	2.5	2.5	32	25	28.5	142.5	95	30	62.5	62.5	13	12	12.5	62.5	10	10	10	10	4	4	4	20	20	10	15	15	5	5	5	25	0	0	0	0	1	4	2.5	12.5	0	5	2.5	2.5	12
HD120	2	1	1.5	7.5	10	5	7.5	7.5	78	51	64.5	322.5	120	65	92.5	92.5	6	8	7	35	15	20	17.5	17.5	1	5	3	15	25	10	17.5	17.5	14	11	12.5	62.5	30	30	30	30	3	2	2.5	12.5	80	15	47.5	47.5	4
HD125	8	2	5	25	15	15	15	15	28	23	25.5	127.5	215	265	240	240	12	16	14	70	55	100	77.5	77.5	1	5	3	15	40	35	37.5	37.5	7	4	5.5	27.5	70	90	80	80	2	3	2.5	12.5	20	5	12.5	12.5	19
HD132	1	0	0.5	2.5	5	0	2.5	2.5	11	19	15	75	40	100	70	70	17	21	19	95	30	35	32.5	32.5	4	3	3.5	17.5	10	10	10	10	12	6	9	45	40	15	27.5	27.5	0	2	1	5	15	5	10	10	7
HD133	0	3	1.5	7.5	10	0	5	5	5	5	5	25	45	55	50	50	4	2	3	15	25	35	30	30	1	0	0.5	2.5	20	30	25	25	2	1	1.5	7.5	25	20	22.5	22.5	2	2	2	10	10	15	12.5	12.5	12
HD139	0	2	1	5	5	5	5	5	15	9	12	60	90	110	100	100	3	6	4.5	22.5	10	15	12.5	12.5	18	9	13.5	67.5	90	90	90	90	4	3	3.5	17.5	120	85	102.5	102.5	4	2	3	15	115	80	97.5	97.5	10
HD140	1	0	0.5	2.5	5	5	5	5	0	0	0	0	50	55	52.5	52.5	0	0	0	0	185	70	127.5	127.5	0	3	1.5	7.5	35	120	77.5	77.5	2	1	1.5	7.5	85	100	92.5	92.5	0	1	0.5	2.5	30	40	35	35	1
HD142	0	1	0.5	2.5	0	5	2.5	2.5	93	66	79.5	397.5	225	200	212.5	212.5	7	9	8	40	35	15	25	25	8	8	8	40	10	10	10	10	9	30	19.5	97.5	70	60	65	65	5	5	5	25	10	10	10	10	13
HD143	0	1	0.5	2.5	30	25	27.5	27.5	11	9	10	50	730	615	672.5	672.5	6	12	9	45	145	240	192.5	192.5	2	0	1	5	45	95	70	70	0	1	0.5	2.5	65	65	65	65	0	0	0	0	20	20	20	20	1
HD144	1	2	1.5	7.5	35	5	20	20	47	23	35	175	275	280	277.5	277.5	11	14	12.5	62.5	105	80	92.5	92.5	3	9	6	30	80	70	75	75	5	0	2.5	12.5	20	50	35	35	1	3	2	10	20	25	22.5	22.5	9
HD145	0	0	0	0	0	0	0	0	26	10	18	90	70	110	90	90	11	6	8.5	42.5	50	75	62.5	62.5	2	6	4	20	20	15	17.5	17.5	4	4	4	20	55	105	80	80	2	2	2	10	5	5	5	5	6
HD146	0	0	0	0	5	0	2.5	2.5	22	30	26	130	105	35	70	70	12	23	17.5	87.5	20	25	22.5	22.5	1	0	0.5	2.5	55	10	32.5	32.5	6	13	9.5	47.5	10	15	12.5	12.5	3	3	3	15	10	5	7.5	7.5	3
HD147	1	2	1.5	7.5	60	20	40	40	45	43	44	220	25	20	22.5	22.5	8	5	6.5	32.5	125	120	122.5	122.5	3	1	2	10	80	175	127.5	127.5	4	5	4.5	22.5	195	130	162.5	162.5	0	2	1	5	35	15	25	25	1
HD148	2	4	3	15	35	55	45	45	77	78	77.5	387.5	540	400	470	470	12	12	12	60	60	35	47.5	47.5	9	4	6.5	32.5	60	110	85	85	3	5	4	20	80	40	60	60	3	5	4	20	60	30	45	45	35
HD149	1	2	1.5	7.5	25	20	22.5	22.5	37	27	32	160	250	195	222.5	222.5	14	8	11	55	70	95	82.5	82.5	4	3	3.5	17.5	65	50	57.5	57.5	11	5	8	40	100	65	82.5	82.5	6	7	6.5	32.5	15	40	27.5	27.5	3
HD152	1	1	1	5	25	25	25	25	20	19	19.5	97.5	530	670	600	600	3	3	3	15	50	55	52.5	52.5	2	2	2	10	95	145	120	120	3	2	2.5	12.5	175	130	152.5	152.5	1	3	2	10	25	15	20	20	63
HD154	1	1	1	5	5	20	12.5	12.5	62	72	67	335	400	305	352.5	352.5	27	45	36	180	225	95	160	160	2	7	4.5	22.5	15	15	15	15	5	9	7	35	85	20	52.5	52.5	2	5	3.5	17.5	35	0	17.5	17.5	19
DMSO-subtracted values (background-corrected SFU/10e6)
Participant	Pre-DMSO 1	Pre-DMSO 2	Pre-DMSO Avg	Pre-DMSO/10e6	Post-DMSO 1	Post-DMSO 2	Post-DMSO Avg	Post-DMSO/10e6	Pre-S2S 1	Pre-S2S 2	Pre-S2S Avg	Pre-S2S/10e6	Post-S2S 1	Post-S2S 2	Post-S2S Avg	Post-S2S/10e6	Pre-S2N 1	Pre-S2N 2	Pre-S2N Avg	Pre-S2N/10e6	Post-S2N 1	Post-S2N 2	Post-S2N Avg	Post-S2N/10e6	Pre-H1HA 1	Pre-H1HA 2	Pre-H1HA Avg	Pre-H1HA/10e6	Post-H1HA 1	Post-H1HA 2	Post-H1HA Avg	Post-H1HA/10e6	Pre-H3HA 1	Pre-H3HA 2	Pre-H3HA Avg	Pre-H3HA/10e6	Post-H3HA 1	Post-H3HA 2	Post-H3HA Avg	Post-H3HA/10e6	Pre-H5HA 1	Pre-H5HA 2	Pre-H5HA Avg	Pre-H5HA/10e6	Post-H5HA 1	Post-H5HA 2	Post-H5HA Avg	Post-H5HA/10e6	Pre-MP1 1
HD2	0	0	0	0	5	10	7.5	7.5	42	31	36.5	182.5	350	235	292.5	285	2	3	2.5	12.5	45	175	110	102.5	1	6	3.5	17.5	395	240	317.5	310	0	3	1.5	7.5	20	5	12.5	5	0	0	0	0	15	10	12.5	5	1
HD18	0	1	0.5	2.5	15	5	10	10	17	10	13.5	65	145	150	147.5	137.5	1	2	1.5	5	10	15	12.5	2.5	2	3	2.5	10	15	0	7.5	-2.5	4	2	3	12.5	30	15	22.5	12.5	0	1	0.5	0	20	10	15	5	0
HD29	1	2	1.5	7.5	0	5	2.5	2.5	37	27	32	152.5	1285	1410	1347.5	1345	14	8	11	47.5	10	25	17.5	15	4	3	3.5	10	215	215	215	212.5	11	5	8	32.5	30	70	50	47.5	6	7	6.5	25	10	5	7.5	5	3
HD54	0	0	0	0	0	30	15	15	98	107	102.5	512.5	775	685	730	715	2	7	4.5	22.5	55	95	75	60	16	17	16.5	82.5	95	85	90	75	28	32	30	150	110	100	105	90	24	19	21.5	107.5	80	100	90	75	17
HD79	9	4	6.5	32.5	40	15	27.5	27.5	86	79	82.5	380	255	230	242.5	215	5	10	7.5	5	30	20	25	-2.5	13	8	10.5	20	20	55	37.5	10	8	16	12	27.5	35	25	30	2.5	12	12	12	27.5	55	30	42.5	15	13
HD90	2	2	2	10	5	0	2.5	2.5	32	25	28.5	132.5	95	30	62.5	60	13	12	12.5	52.5	10	10	10	7.5	4	4	4	10	20	10	15	12.5	5	5	5	15	0	0	0	-2.5	1	4	2.5	2.5	0	5	2.5	0	12
HD120	2	1	1.5	7.5	10	5	7.5	7.5	78	51	64.5	315	120	65	92.5	85	6	8	7	27.5	15	20	17.5	10	1	5	3	7.5	25	10	17.5	10	14	11	12.5	55	30	30	30	22.5	3	2	2.5	5	80	15	47.5	40	4
HD125	8	2	5	25	15	15	15	15	28	23	25.5	102.5	215	265	240	225	12	16	14	45	55	100	77.5	62.5	1	5	3	-10	40	35	37.5	22.5	7	4	5.5	2.5	70	90	80	65	2	3	2.5	-12.5	20	5	12.5	-2.5	19
HD132	1	0	0.5	2.5	5	0	2.5	2.5	11	19	15	72.5	40	100	70	67.5	17	21	19	92.5	30	35	32.5	30	4	3	3.5	15	10	10	10	7.5	12	6	9	42.5	40	15	27.5	25	0	2	1	2.5	15	5	10	7.5	7
HD133	0	3	1.5	7.5	10	0	5	5	5	5	5	17.5	45	55	50	45	4	2	3	7.5	25	35	30	25	1	0	0.5	-5	20	30	25	20	2	1	1.5	0	25	20	22.5	17.5	2	2	2	2.5	10	15	12.5	7.5	12
HD139	0	2	1	5	5	5	5	5	15	9	12	55	90	110	100	95	3	6	4.5	17.5	10	15	12.5	7.5	18	9	13.5	62.5	90	90	90	85	4	3	3.5	12.5	120	85	102.5	97.5	4	2	3	10	115	80	97.5	92.5	10
HD140	1	0	0.5	2.5	5	5	5	5	0	0	0	-2.5	50	55	52.5	47.5	0	0	0	-2.5	185	70	127.5	122.5	0	3	1.5	5	35	120	77.5	72.5	2	1	1.5	5	85	100	92.5	87.5	0	1	0.5	0	30	40	35	30	1
HD142	0	1	0.5	2.5	0	5	2.5	2.5	93	66	79.5	395	225	200	212.5	210	7	9	8	37.5	35	15	25	22.5	8	8	8	37.5	10	10	10	7.5	9	30	19.5	95	70	60	65	62.5	5	5	5	22.5	10	10	10	7.5	13
HD143	0	1	0.5	2.5	30	25	27.5	27.5	11	9	10	47.5	730	615	672.5	645	6	12	9	42.5	145	240	192.5	165	2	0	1	2.5	45	95	70	42.5	0	1	0.5	0	65	65	65	37.5	0	0	0	-2.5	20	20	20	-7.5	1
HD144	1	2	1.5	7.5	35	5	20	20	47	23	35	167.5	275	280	277.5	257.5	11	14	12.5	55	105	80	92.5	72.5	3	9	6	22.5	80	70	75	55	5	0	2.5	5	20	50	35	15	1	3	2	2.5	20	25	22.5	2.5	9
HD145	0	0	0	0	0	0	0	0	26	10	18	90	70	110	90	90	11	6	8.5	42.5	50	75	62.5	62.5	2	6	4	20	20	15	17.5	17.5	4	4	4	20	55	105	80	80	2	2	2	10	5	5	5	5	6
HD146	0	0	0	0	5	0	2.5	2.5	22	30	26	130	105	35	70	67.5	12	23	17.5	87.5	20	25	22.5	20	1	0	0.5	2.5	55	10	32.5	30	6	13	9.5	47.5	10	15	12.5	10	3	3	3	15	10	5	7.5	5	3
HD147	1	2	1.5	7.5	60	20	40	40	45	43	44	212.5	25	20	22.5	-17.5	8	5	6.5	25	125	120	122.5	82.5	3	1	2	2.5	80	175	127.5	87.5	4	5	4.5	15	195	130	162.5	122.5	0	2	1	-2.5	35	15	25	-15	1
HD148	2	4	3	15	35	55	45	45	77	78	77.5	372.5	540	400	470	425	12	12	12	45	60	35	47.5	2.5	9	4	6.5	17.5	60	110	85	40	3	5	4	5	80	40	60	15	3	5	4	5	60	30	45	0	35
HD149	1	2	1.5	7.5	25	20	22.5	22.5	37	27	32	152.5	250	195	222.5	200	14	8	11	47.5	70	95	82.5	60	4	3	3.5	10	65	50	57.5	35	11	5	8	32.5	100	65	82.5	60	6	7	6.5	25	15	40	27.5	5	3
HD152	1	1	1	5	25	25	25	25	20	19	19.5	92.5	530	670	600	575	3	3	3	10	50	55	52.5	27.5	2	2	2	5	95	145	120	95	3	2	2.5	7.5	175	130	152.5	127.5	1	3	2	5	25	15	20	-5	63
HD154	1	1	1	5	5	20	12.5	12.5	62	72	67	330	400	305	352.5	340	27	45	36	175	225	95	160	147.5	2	7	4.5	17.5	15	15	15	2.5	5	9	7	30	85	20	52.5	40	2	5	3.5	12.5	35	0	17.5	5	19
SFU/million PBMCs										Background-subtracted SFU/million PBMCs
	Pre-DMSO	Post-DMSO	Pre-H1N1 HA	Post-H1N1 HA	Pre-H3N2 HA	Post-H3N2 HA	Pre-H5N1 HA	Post-H5N1 HA			Pre-DMSO	Post-DMSO	Pre-H1N1 HA	Post-H1N1 HA	Pre-H3N2 HA	Post-H3N2 HA	Pre-H5N1 HA	Post-H5N1 HA
HD2	0	7.5	5	317.5	17.5	12.5	2.5	12.5		HD2	0	0	5	310	17.5	5	2.5	5
HD18	2.5	10	12.5	7.5	15	22.5	2.5	15		HD18	0	0	10	0	12.5	12.5	0	5
HD29	0	2.5	17.5	215	7.5	50	0	7.5		HD29	0	0	17.5	212.5	7.5	47.5	0	5
HD54	0	15	82.5	90	150	105	107.5	90		HD54	0	0	82.5	75	150	90	107.5	75
HD79	32.5	27.5	52.5	37.5	60	30	60	42.5		HD79	0	0	20	10	27.5	2.5	27.5	15						SFU ≥ 30
HD90	10	2.5	20	15	25	0	12.5	2.5		HD90	0	0	10	12.5	15	0	2.5	0
HD120	7.5	7.5	15	17.5	62.5	30	12.5	47.5		HD120	0	0	7.5	10	55	22.5	5	40						SI ≥ 3
HD125	25	15	15	37.5	27.5	80	12.5	12.5		HD125	0	0	0	22.5	2.5	65	0	0
HD132	2.5	2.5	17.5	10	45	27.5	5	10		HD132	0	0	15	7.5	42.5	25	2.5	7.5
HD133	7.5	5	2.5	25	7.5	22.5	10	12.5		HD133	0	0	0	20	0	17.5	2.5	7.5
HD139	5	5	67.5	90	17.5	102.5	15	97.5		HD139	0	0	62.5	85	12.5	97.5	10	92.5
HD140	2.5	5	7.5	77.5	7.5	92.5	2.5	35		HD140	0	0	5	72.5	5	87.5	0	30
HD142	2.5	2.5	40	10	97.5	65	25	10		HD142	0	0	37.5	7.5	95	62.5	22.5	7.5
HD143	2.5	27.5	5	70	2.5	65	0	20		HD143	0	0	2.5	42.5	0	37.5	0	0
HD144	7.5	20	30	75	12.5	35	10	22.5		HD144	0	0	22.5	55	5	15	2.5	2.5
HD145	0	0	20	17.5	20	80	10	5		HD145	0	0	20	17.5	20	80	10	5
HD146	0	2.5	2.5	32.5	47.5	12.5	15	7.5		HD146	0	0	2.5	30	47.5	10	15	5
HD147	7.5	40	10	127.5	22.5	162.5	5	25		HD147	0	0	2.5	87.5	15	122.5	0	0
HD148	15	45	32.5	85	20	60	20	45		HD148	0	0	17.5	40	5	15	5	0
HD149	7.5	22.5	17.5	57.5	40	82.5	32.5	27.5		HD149	0	0	10	35	32.5	60	25	5
HD152	5	25	10	120	12.5	152.5	10	20		HD152	0	0	5	95	7.5	127.5	5	0
HD154	5	12.5	22.5	77.5	35	182.5	17.5	95		HD154	0	0	17.5	65	30	170	12.5	82.5
SI
	Pre-DMSO	Post-DMSO	Pre-H1N1 HA	Post-H1N1 HA	Pre-H3N2 HA	Post-H3N2 HA	Pre-H5N1 HA	Post-H5N1 HA
HD2	1	1	5	42.3333	17.5	1.66667	2.5	1.66667
HD18	1	1	5	0.75	6	2.25	1	1.5
HD29	1	1	17.5	86	7.5	20	0	3
HD54	1	1	82.5	6	150	7	107.5	6
HD79	1	1	1.61538	1.36364	1.84615	1.09091	1.84615	1.54545
HD90	1	1	2	6	2.5	0	1.25	1
HD120	1	1	2	2.33333	8.33333	4	1.66667	6.33333
HD125	1	1	0.6	2.5	1.1	5.33333	0.5	0.833333
HD132	1	1	7	4	18	11	2	4
HD133	1	1	0.333333	5	1	4.5	1.33333	2.5
HD139	1	1	13.5	18	3.5	20.5	3	19.5
HD140	1	1	3	15.5	3	18.5	1	7
HD142	1	1	16	4	39	26	10	4
HD143	1	1	2	2.54545	1	2.36364	0	0.727273
HD144	1	1	4	3.75	1.66667	1.75	1.33333	1.125
HD145	1	1	20	17.5	20	80	10	5
HD146	1	1	2.5	13	47.5	5	15	3
HD147	1	1	1.33333	3.1875	3	4.0625	0.666667	0.625
HD148	1	1	2.16667	1.88889	1.33333	1.33333	1.33333	1
HD149	1	1	2.33333	2.55556	5.33333	3.66667	4.33333	1.22222
HD152	1	1	2	4.8	2.5	6.1	2	0.8
HD154	1	1	4.5	6.2	7	14.6	3.5	7.6
[truncated: 15 more columns]

## Sheet: Table S2c
Table S2. IFN-γ ELISpot assay results. Related to Figure 6.
c. IFN-γ ELISpot assay results from 2 participants (HD54, HD140) screened against 94 individual overlapping H5N1 HA peptides. SFU per million PBMCs and stimulation index (SI) are shown for each peptide. Positive responses were defined as SFU ≥30 and SI ≥3.
Peptide	HD54 1	HD54 2	HD54 Avg	HD54/10e6	HD140 1	HD140 2	HD140 Avg	HD140/10e6
DMSO	0	0	0	0	0	0	0	0
1	0	3	1.5	7.5	5	10	7.5	7.5
2	0	1	0.5	2.5	10	5	7.5	7.5
3	1	2	1.5	7.5	10	0	5	5
4	0	1	0.5	2.5	10	0	5	5
5	0	0	0	0	5	0	2.5	2.5
6	0	1	0.5	2.5	10	0	5	5
7	1	3	2	10	5	5	5	5
8	1	1	1	5	5	0	2.5	2.5
9	9	4	6.5	32.5	0	0	0	0
10	21	16	18.5	92.5	15	5	10	10
11	1	0	0.5	2.5	5	0	2.5	2.5
12	0	3	1.5	7.5	10	0	5	5
13	2	1	1.5	7.5	10	5	7.5	7.5
14	4	2	3	15	0	0	0	0
15	2	2	2	10	5	5	5	5
16	6	1	3.5	17.5	5	0	2.5	2.5
17	1	2	1.5	7.5	25	0	12.5	12.5
18	1	0	0.5	2.5	0	0	0	0
19	1	2	1.5	7.5	16.6667	0	8.33333	8.33333
20	1	2	1.5	7.5	16.6667	0	8.33333	8.33333
21	0	1	0.5	2.5	8.33333	8.33333	8.33333	8.33333
22	1	1	1	5	0	8.33333	4.16667	4.16667
23	0	1	0.5	2.5	0	0	0	0
24	1	2	1.5	7.5	8.33333	0	4.16667	4.16667
25	3	5	4	20	8.33333	25	16.6667	16.6667
26	2	5	3.5	17.5	25	8.33333	16.6667	16.6667
27	0	1	0.5	2.5	8.33333	0	4.16667	4.16667
28	4	1	2.5	12.5	8.33333	8.33333	8.33333	8.33333
29	0	3	1.5	7.5	0	0	0	0
30	1	1	1	5	16.6667	16.6667	16.6667	16.6667
31	0	1	0.5	2.5	0	8.33333	4.16667	4.16667
32	1	2	1.5	7.5	8.33333	0	4.16667	4.16667
33	5	5	5	25	16.6667	0	8.33333	8.33333
34	1	2	1.5	7.5	0	16.6667	8.33333	8.33333
35	1	1	1	5	50	8.33333	29.1667	29.1667
36	5	0	2.5	12.5	116.667	83.3333	100	100
37	2	1	1.5	7.5	0	8.33333	4.16667	4.16667
38	1	1	1	5	16.6667	0	8.33333	8.33333
39	1	1	1	5	0	0	0	0
40	1	1	1	5	8.33333	8.33333	8.33333	8.33333
41	2	1	1.5	7.5	8.33333	0	4.16667	4.16667
42	0	1	0.5	2.5	8.33333	0	4.16667	4.16667
43	1	1	1	5	41.6667	8.33333	25	25
44	0	0	0	0	16.6667	16.6667	16.6667	16.6667
45	0	2	1	5	0	0	0	0
46	2	7	4.5	22.5	8.33333	16.6667	12.5	12.5
47	1	1	1	5	0	8.33333	4.16667	4.16667
48	1	1	1	5	8.33333	8.33333	8.33333	8.33333
49	0	1	0.5	2.5	8.33333	0	4.16667	4.16667
50	2	2	2	10	0	0	0	0
51	0	3	1.5	7.5	0	8.33333	4.16667	4.16667
52	1	2	1.5	7.5	8.33333	0	4.16667	4.16667
53	0	1	0.5	2.5	0	0	0	0
54	2	1	1.5	7.5	0	16.6667	8.33333	8.33333
55	0	7	3.5	17.5	0	16.6667	8.33333	8.33333
56	1	3	2	10	8.33333	0	4.16667	4.16667
57	0	14	7	35	0	0	0	0
58	13	7	10	50	8.33333	8.33333	8.33333	8.33333
59	36	28	32	160	33.3333	91.6667	62.5	62.5
60	1	2	1.5	7.5	8.33333	8.33333	8.33333	8.33333
61	1	1	1	5	0	0	0	0
62	0	3	1.5	7.5	8.33333	8.33333	8.33333	8.33333
63	2	1	1.5	7.5	0	0	0	0
64	0	4	2	10	8.33333	0	4.16667	4.16667
65	1	1	1	5	0	8.33333	4.16667	4.16667
66	3	1	2	10	8.33333	25	16.6667	16.6667
67	0	6	3	15	0	0	0	0
68	0	0	0	0	0	0	0	0
69	1	3	2	10	0	8.33333	4.16667	4.16667
70	2	0	1	5	0	0	0	0
71	0	0	0	0	16.6667	8.33333	12.5	12.5
72	1	2	1.5	7.5	0	0	0	0
73	0	3	1.5	7.5	0	0	0	0
74	0	0	0	0	8.33333	8.33333	8.33333	8.33333
75	3	4	3.5	17.5	8.33333	25	16.6667	16.6667
76	0	3	1.5	7.5	0	0	0	0
77	0	1	0.5	2.5	0	16.6667	8.33333	8.33333
78	3	0	1.5	7.5	0	8.33333	4.16667	4.16667
79	4	1	2.5	12.5	0	8.33333	4.16667	4.16667
80	5	4	4.5	22.5	0	0	0	0
81	2	3	2.5	12.5	8.33333	8.33333	8.33333	8.33333
82	4	3	3.5	17.5	0	16.6667	8.33333	8.33333
83	2	0	1	5	8.33333	16.6667	12.5	12.5
84	2	0	1	5	0	8.33333	4.16667	4.16667
85	2	2	2	10	0	0	0	0
86	0	1	0.5	2.5	25	16.6667	20.8333	20.8333
87	0	1	0.5	2.5	0	0	0	0
88	2	1	1.5	7.5	8.33333	33.3333	20.8333	20.8333
89	9	16	12.5	62.5	50	8.33333	29.1667	29.1667
90	1	0	0.5	2.5	0	16.6667	8.33333	8.33333
91	0	0	0	0	0	0	0	0
92	2	3	2.5	12.5	8.33333	0	4.16667	4.16667
93	2	1	1.5	7.5	25	16.6667	20.8333	20.8333
94	22	15	18.5	92.5	66.6667	16.6667	41.6667	41.6667
DMSO-subtracted values (background-corrected)
Peptide	HD54 1	HD54 2	HD54 Avg	HD54/10e6	HD140 1	HD140 2	HD140 Avg	HD140/10e6
1	0	3	1.5	7.5	5	10	7.5	7.5
2	0	1	0.5	2.5	10	5	7.5	7.5
3	1	2	1.5	7.5	10	0	5	5
4	0	1	0.5	2.5	10	0	5	5
5	0	0	0	0	5	0	2.5	2.5
6	0	1	0.5	2.5	10	0	5	5
7	1	3	2	10	5	5	5	5
8	1	1	1	5	5	0	2.5	2.5
9	9	4	6.5	32.5	0	0	0	0
10	21	16	18.5	92.5	15	5	10	10
11	1	0	0.5	2.5	5	0	2.5	2.5
12	0	3	1.5	7.5	10	0	5	5
13	2	1	1.5	7.5	10	5	7.5	7.5
14	4	2	3	15	0	0	0	0
15	2	2	2	10	5	5	5	5
16	6	1	3.5	17.5	5	0	2.5	2.5
17	1	2	1.5	7.5	25	0	12.5	12.5
18	1	0	0.5	2.5	0	0	0	0
19	1	2	1.5	7.5	16.6667	0	8.33333	8.33333
20	1	2	1.5	7.5	16.6667	0	8.33333	8.33333
21	0	1	0.5	2.5	8.33333	8.33333	8.33333	8.33333
22	1	1	1	5	0	8.33333	4.16667	4.16667
23	0	1	0.5	2.5	0	0	0	0
24	1	2	1.5	7.5	8.33333	0	4.16667	4.16667
25	3	5	4	20	8.33333	25	16.6667	16.6667
26	2	5	3.5	17.5	25	8.33333	16.6667	16.6667
27	0	1	0.5	2.5	8.33333	0	4.16667	4.16667
28	4	1	2.5	12.5	8.33333	8.33333	8.33333	8.33333
29	0	3	1.5	7.5	0	0	0	0
30	1	1	1	5	16.6667	16.6667	16.6667	16.6667
31	0	1	0.5	2.5	0	8.33333	4.16667	4.16667
32	1	2	1.5	7.5	8.33333	0	4.16667	4.16667
33	5	5	5	25	16.6667	0	8.33333	8.33333
34	1	2	1.5	7.5	0	16.6667	8.33333	8.33333
35	1	1	1	5	50	8.33333	29.1667	29.1667
36	5	0	2.5	12.5	116.667	83.3333	100	100
37	2	1	1.5	7.5	0	8.33333	4.16667	4.16667
38	1	1	1	5	16.6667	0	8.33333	8.33333
39	1	1	1	5	0	0	0	0
40	1	1	1	5	8.33333	8.33333	8.33333	8.33333
41	2	1	1.5	7.5	8.33333	0	4.16667	4.16667
42	0	1	0.5	2.5	8.33333	0	4.16667	4.16667
43	1	1	1	5	41.6667	8.33333	25	25
44	0	0	0	0	16.6667	16.6667	16.6667	16.6667
45	0	2	1	5	0	0	0	0
46	2	7	4.5	22.5	8.33333	16.6667	12.5	12.5
47	1	1	1	5	0	8.33333	4.16667	4.16667
48	1	1	1	5	8.33333	8.33333	8.33333	8.33333
49	0	1	0.5	2.5	8.33333	0	4.16667	4.16667
50	2	2	2	10	0	0	0	0
51	0	3	1.5	7.5	0	8.33333	4.16667	4.16667
52	1	2	1.5	7.5	8.33333	0	4.16667	4.16667
53	0	1	0.5	2.5	0	0	0	0
54	2	1	1.5	7.5	0	16.6667	8.33333	8.33333
55	0	7	3.5	17.5	0	16.6667	8.33333	8.33333
56	1	3	2	10	8.33333	0	4.16667	4.16667
57	0	14	7	35	0	0	0	0
58	13	7	10	50	8.33333	8.33333	8.33333	8.33333
59	36	28	32	160	33.3333	91.6667	62.5	62.5
60	1	2	1.5	7.5	8.33333	8.33333	8.33333	8.33333
61	1	1	1	5	0	0	0	0
62	0	3	1.5	7.5	8.33333	8.33333	8.33333	8.33333
63	2	1	1.5	7.5	0	0	0	0
64	0	4	2	10	8.33333	0	4.16667	4.16667
65	1	1	1	5	0	8.33333	4.16667	4.16667
66	3	1	2	10	8.33333	25	16.6667	16.6667
67	0	6	3	15	0	0	0	0
68	0	0	0	0	0	0	0	0
69	1	3	2	10	0	8.33333	4.16667	4.16667
70	2	0	1	5	0	0	0	0
71	0	0	0	0	16.6667	8.33333	12.5	12.5
72	1	2	1.5	7.5	0	0	0	0
73	0	3	1.5	7.5	0	0	0	0
74	0	0	0	0	8.33333	8.33333	8.33333	8.33333
75	3	4	3.5	17.5	8.33333	25	16.6667	16.6667
76	0	3	1.5	7.5	0	0	0	0
77	0	1	0.5	2.5	0	16.6667	8.33333	8.33333
78	3	0	1.5	7.5	0	8.33333	4.16667	4.16667
79	4	1	2.5	12.5	0	8.33333	4.16667	4.16667
80	5	4	4.5	22.5	0	0	0	0
81	2	3	2.5	12.5	8.33333	8.33333	8.33333	8.33333
82	4	3	3.5	17.5	0	16.6667	8.33333	8.33333
83	2	0	1	5	8.33333	16.6667	12.5	12.5
84	2	0	1	5	0	8.33333	4.16667	4.16667
85	2	2	2	10	0	0	0	0
86	0	1	0.5	2.5	25	16.6667	20.8333	20.8333
87	0	1	0.5	2.5	0	0	0	0
88	2	1	1.5	7.5	8.33333	33.3333	20.8333	20.8333
89	9	16	12.5	62.5	50	8.33333	29.1667	29.1667
90	1	0	0.5	2.5	0	16.6667	8.33333	8.33333
91	0	0	0	0	0	0	0	0
92	2	3	2.5	12.5	8.33333	0	4.16667	4.16667
93	2	1	1.5	7.5	25	16.6667	20.8333	20.8333
94	22	15	18.5	92.5	66.6667	16.6667	41.6667	41.6667
	H5N1 HA	H1N1 HA	% identity to H5 HA peptide	H3N2 HA	% identity to H5 HA peptide
1	1 MEKIVLLFAIVSLVKSD 17	1 M-KAILVVLLYTFAT-ANAD 18	41.1765	1 M-KTIIALSY-ILCLVFAQKLPGND 23	52.9412
2	7 LFAIVSLVKSDQICIGY 23	9 LYTFAT-ANADTLCIGY 24	35.2941	10 LSY-ILCLVFAQKLPGNDNSTATLCLGH 33	47.0588		Participant ID	Targeted H5N1 HA Peptide	H5N1 HA	H1N1 HA	% identity to H5 HA peptide	H3N2 HA	% identity to H5 HA peptide
3	13 LVKSDQICIGYHANNST 29	15 -ANADTLCIGYHANNST 30	64.7059	13 LVFAQKLPGNDNSTATLCLGHHAVPNGT 40	52.9412		HD54	57	333 LRNSPQRERRRKKRGLF 349	335 LRNVPSIQ----SRGLF 347	47.0588	336 MRNVP--E--KQTRGIF 348	41.1765
4	19 ICIGYHANNSTEQVDTI 35	20 LCIGYHANNSTDTVDTV 36	76.4706	31 LGHHAVPNGT-IVKTI 45	47.0588			58	339 RERRRKKRGLFGAIAGF 355	341 IQ----SRGLFGAIAGF 353	58.8235	341 -E--KQTRGIFGAIAGF 354	58.8235
5	25 ANNSTEQVDTIMEKNVT 41	26 ANNSTDTVDTVLEKNVT 42	76.4706	35 AVPNGT-IVKTITNDQIEVT 52	47.0588			59	345 KRGLFGAIAGFIEGGWQ 361	343 SRGLFGAIAGFIEGGWT 359	88.2353	344 TRGIFGAIAGFIENGWE 360	76.4706
6	30 EQVDTIMEKNVTVTHAQ 46	31 DTVDTVLEKNVTVTHSV 47	64.7059	41 -IVKTITNDQIEVTNAT 56	29.4118			89	524 LESIGIYQILSIYSTVA 540	522 LESTRIYQILAIYSTVA 538	82.3529	523 LKS-G-YKDWILWI-S-FA 537	52.9412
7	36 MEKNVTVTHAQDILEKT 52	37 LEKNVTVTHSVNLLEDK- 53	58.8235	46 TNDQIEVTNATELVQSS 63	17.6471			94	553 SLWMCSNGSLQCRICI 568	551 SFWMCSNGSLQCRICI 566	93.75	551 IMWACQKGNIRCNICI 566	43.75
8	42 VTHAQDILEKTHNGKL 57	43 VTHSVNLLEDK-HNGKL 58	68.75	52 VTNATELVQSSSTGGI 67	25		HD140	36	207 YQNPTTYISVGTSTLNQ 223	209 YQNADAYVFVGTSRYSK 225	47.0588	211 YAQ-ASGRITVSTKR-SQ 226	35.2941
9	47 DILEKTHNGKLCDLDGV 63	48 NLLEDK-HNGKLCKLRGV 64	70.5882	57 ELVQSSSTGGICD----S 70	17.6471			59	345 KRGLFGAIAGFIEGGWQ 361	343 SRGLFGAIAGFIEGGWT 359	88.2353	344 TRGIFGAIAGFIENGWE 360	76.4706
10	53 HNGKLCDLDGVKPLILR 69	54 HNGKLCKLRGVAPLHLGK 71	70.5882	63 STGGICD----SPHQIL- 75	35.2941			94	553 SLWMCSNGSLQCRICI 568	551 SFWMCSNGSLQCRICI 566	93.75	551 IMWACQKGNIRCNICI 566	43.75
11	59 DLDGVKPLILRDCSVAG 75	60 KLRGVAPLHLGK-CNIAG 76	47.0588	69 D----SPHQIL-DGENCTLIDA- 85	41.1765
12	65 PLILRDCSVAGWLLGNP 81	66 PLHLGK-CNIAGWILGNP 82	64.7059	71 PHQIL-DGENCTLIDA--LLGDP 89	58.8235
13	71 CSVAGWLLGNPMCDEFI 87	72 CNIAGWILGNPEC-ESL 87	58.8235	80 CTLIDA--LLGDPQCDGFQ 96	52.9412
14	77 LLGNPMCDEFINVPEWS 93	78 ILGNPEC-ESLSTASSWS 94	47.0588	86 LLGDPQCDGFQN-KKWD 101	52.9412
15	83 CDEFINVPEWSYIVEKA 99	84 C-ESLSTASSWSYIVETS 100	41.1765	92 CDGFQN-KKWDLFVERSKA 109	52.9412
16	89 VPEWSYIVEKANPVNDL 105	90 ASSWSYIVETSSSDNGT 106	41.1765	98 -KKWDLFVERSKAYS--N-- 112	35.2941
17	95 IVEKANPVNDLCYPGDF 111	96 IVETSSSDNGTCYPGDF 112	58.8235	103 FVERSKAYS--N--CYPYDV 118	58.8235
18	101 PVNDLCYPGDFNDYEEL 117	102 SDNGTCYPGDFIDYEEL 118	70.5882	112 --N--CYPYDVPDYASL 124	47.0588
19	107 YPGDFNDYEELKHLLSR 123	108 YPGDFIDYEELREQLSS 124	64.7059	114 YPYDVPDYASLRSLVASS 131	47.0588
20	113 DYEELKHLLSRINHFEK 129	114 DYEELREQLSSVSSFER 130	52.9412	120 DYASLRSLVASS-GTLE- 135	41.1765
21	119 HLLSRINHFEKIQIIPK 135	120 EQLSSVSSFERFEIFPK 136	41.1765	126 SLVASS-GTLE-FN--NE 139	17.6471
22	125 NHFEKIQIIPKSSWSSH 141	126 SSFERFEIFPKTSSWPNH 143	58.8235	132 GTLE-FN--NESFNWTGVT 147	17.6471
23	130 IQIIPKSSWSSHEASLG 146	131 FEIFPKTSSWPNHDSNKG 148	47.0588	136 FN--NESFNWTGVTQ-N-G 150	11.7647
24	136 SSWSSHEASLGVSSACP 152	138 SSWPNHDSNKGVTAACP 154	52.9412	140 SFNWTGVTQ-N-GTSSACK 156	41.1765
25	142 EASLGVSSACPYQGKSS 158	144 DSNKGVTAACPHAGAK-S 160	47.0588	148 Q-N-GTSSACKRRSNNS 162	35.2941
26	148 SSACPYQGKSSFFRNVV 164	150 TAACPHAGAK-SFYKNLI 166	47.0588	152 SSACKRRSNNSFFSRLN-- 168	47.0588
27	153 YQGKSSFFRNVVWLIKK 169	155 HAGAK-SFYKNLIWLVKK 171	52.9412	157 RRSNNSFFSRLN--WLTHLKFK 176	52.9412
28	159 FFRNVVWLIKKNSTYPT 175	161 FYKNLIWLVKKGNS-YPK 177	58.8235	163 FFSRLN--WLTHLKFK---YPA 179	58.8235
29	165 WLIKKNSTYPTIKRSYN 181	167 WLVKKGNS-YPKLSKSYIN 184	64.7059	169 WLTHLKFK---YPALNVTMP 185	35.2941
30	171 STYPTIKRSYNNTNQED 187	174 S-YPKLSKSYINDKGKE- 189	41.1765	177 --YPALNVTMPN-NEKFD 191	29.4118
31	177 KRSYNNTNQEDLLVLWG 193	179 SKSYINDKGKE-VLVLWG 195	52.9412	181 NVTMPN-NEKFDKLYIWG 197	35.2941
32	183 TNQEDLLVLWGIHHPND 199	186 KGKE-VLVLWGIHHPST 201	58.8235	187 -NEKFDKLYIWGVHHPGTNN 205	52.9412
33	189 LVLWGIHHPNDAAEQTK 205	191 LVLWGIHHPSTSADQQS 207	64.7059	192 KLYIWGVHHPGTNN--DQIS 209	47.0588
34	195 HHPNDAAEQTKLYQNPT 211	197 HHPSTSADQQSLYQNAD 213	52.9412	199 HHPGTNN--DQISLYAQ-AS 215	47.0588
35	201 AEQTKLYQNPTTYISVG 217	203 ADQQSLYQNADAYVFVG 219	52.9412	206 -DQISLYAQ-ASGRITVS 221	35.2941
36	207 YQNPTTYISVGTSTLNQ 223	209 YQNADAYVFVGTSRYSK 225	47.0588	211 YAQ-ASGRITVSTKR-SQ 226	35.2941
37	213 YISVGTSTLNQRLVPRI 229	215 YVFVGTSRYSKKFKPEI 231	41.1765	217 RITVSTKR-SQQTVIPNI 233	35.2941
38	219 STLNQRLVPRIATRSKV 235	221 SRYSKKFKPEIAIRPKV 237	41.1765	223 KR-SQQTVIPNIGSRPRV 239	29.4118
39	225 LVPRIATRSKVNGQSGR 241	227 FKPEIAIRPKHDDQEGR 243	52.9412	229 VIPNIGSRPRHDDIPS-R 245	35.2941
40	231 TRSKVNGQSGRMEFFWT 247	233 IRPKHDDQEGRMNYYWT 249	52.9412	235 SRPRHDDIPS-RISIYWT 251	35.2941
41	237 GQSGRMEFFWTILKPND 253	239 DQEGRMNYYWTLVEPGD 255	47.0588	241 DIPS-RISIYWTIVKPGD 257	47.0588
42	243 EFFWTILKPNDAINFES 259	245 NYYWTLVEPGDKITFEA 261	41.1765	247 SIYWTIVKPGDILLIN--S 263	52.9412
43	249 LKPNDAINFESNGNFIA 265	251 VEPGDKITFEATGNLVV 267	41.1765	253 VKPGDILLIN--STGNLIA 269	58.8235
44	255 INFESNGNFIAPEYAYK 271	257 ITFEATGNLVVPRYAFA 273	47.0588	261 IN--STGNLIAPRGY-FK 275	58.8235
45	261 GNFIAPEYAYKIVKKGD 277	263 GNLVVPRYAFAMERNAG- 279	35.2941	265 GNLIAPRGY-FKI-RSGK 280	52.9412
46	267 EYAYKIVKKGDSTIMKS 283	269 RYAFAMERNAG-SGIIIS 285	35.2941	271 RGY-FKI-RSGKSSIMRS 286	47.0588
47	273 VKKGDSTIMKSELEYGN 289	275 ERNAG-SGIIISDTPVH-D 291	17.6471	277 -RSGKSSIMRSDAPIGK 292	35.2941
48	279 TIMKSELEYGNCNTKCQ 295	281 GIIISDTPVH-DCNTTCQ 297	41.1765	282 SIMRSDAPIGKCNSECI 298	41.1765
49	285 LEYGNCNTKCQTPMGAI 301	287 TPVH-DCNTTCQTPKGAI 303	58.8235	288 APIGKCNSECITPNGSI 304	41.1765
50	291 NTKCQTPMGAINSSMPF 307	293 NTTCQTPKGAINTSLPF 309	76.4706	294 NSECITPNGSIPNDK-PF 310	47.0588
51	297 PMGAINSSMPFHNIHPL 313	299 PKGAINTSLPFQNIHPI 315	70.5882	300 PNGSIPNDK-PFQNVNRI 316	35.2941
52	303 SSMPFHNIHPLTIGECP 319	305 TSLPFQNIHPITIGKCP 321	70.5882	307 DK-PFQNHDITYGACP 322	41.1765
53	309 NIHPLTIGECPKYVKSN 325	311 NIHPITIGKCPKYVKST 327	82.3529	312 NVNRITYGACPRYVKQN 328	52.9412
54	315 IGECPKYVKSNRLVLAT 331	316 TIGKCPKYVKSTKLRLAT 332	76.4706	318 YGACPRYVKQNTLKLAT 334	58.8235
55	321 YVKSNRLVLATGLRNSP 337	322 KYVKSTKLRLATGLRNVP 338	82.3529	324 YVKQNTLKLATGMRNVP 340	70.5882
56	327 LVLATGLRNSPQRERRR 343	329 LRLATGLRNVPSIQ--- 342	52.9412	330 LKLATGMRNVP--E--K 342	52.9412
57	333 LRNSPQRERRRKKRGLF 349	335 LRNVPSIQ----SRGLF 347	47.0588	336 MRNVP--E--KQTRGIF 348	41.1765
58	339 RERRRKKRGLFGAIAGF 355	341 IQ----SRGLFGAIAGF 353	58.8235	341 -E--KQTRGIFGAIAGF 354	58.8235
59	345 KRGLFGAIAGFIEGGWQ 361	343 SRGLFGAIAGFIEGGWT 359	88.2353	344 TRGIFGAIAGFIENGWE 360	76.4706
60	351 AIAGFIEGGWQGMVDGW 367	349 AIAGFIEGGWTGMVDGW 365	94.1176	350 AIAGFIENGWEGMVDGW 366	88.2353
61	357 EGGWQGMVDGWYGYHHS 373	355 EGGWTGMVDGWGYHHQ 370	82.3529	356 ENGWEGMVDGWYGFRHQ 372	70.5882
62	363 MVDGWYGYHHSNEQGSG 379	361 MVDGWYGYHHQNEQGSG 376	94.1176	362 MVDGWYGFRHQNSEGIG 378	64.7059
63	369 GYHHSNEQGSGYAADKE 385	367 GYHHQNEQGSGYAADLK- 383	88.2353	368 GFRHQNSEGIGQAADLK- 384	52.9412
64	375 EQGSGYAADKESTQKAI 391	373 EQGSGYAADLK-STQNAI 389	88.2353	374 SEGIGQAADLK-STQAAI 390	64.7059
65	381 AADKESTQKAIDGVTNK 397	379 AADLK-STQNAIDEITNK 395	76.4706	380 AADLK-STQAAINQI-NGK 396	64.7059
66	387 TQKAIDGVTNKVNSIID 403	385 TQNAIDEITNKVNSVIE 401	70.5882	386 TQAAINQI-NGKLNRLIG 402	52.9412
67	393 GVTNKVNSIIDKMNTQF 409	391 EITNKVNSVIEKMNTQF 407	76.4706	392 QI-NGKLNRLIGKTNEKF 408	47.0588
68	399 NSIIDKMNTQFEAVGRE 415	397 NSVIEKMNTQFTAVGKE 413	76.4706	398 NRLIGKTNEKFHQIEKE 414	41.1765
69	405 MNTQFEAVGREFNNLER 421	403 MNTQFTAVGKEFNHLEK 419	76.4706	404 TNEKFHQIEKEFSEVEG 420	35.2941
70	411 AVGREFNNLERRIENLN 427	409 AVGKEFNHLEKRIENLN 425	82.3529	410 QIEKEFSEVEGRIQDLE 426	41.1765
71	417 NNLERRIENLNKKMEDG 433	415 NHLEKRIENLNKKVDDG 431	76.4706	416 SEVEGRIQDLEKYVEDT 432	47.0588
72	423 IENLNKKMEDGFLDVWT 439	421 IENLNKKVDDGFLDIWT 437	82.3529	422 IQDLEKYVEDTKIDLWS 438	41.1765
73	429 KMEDGFLDVWTYNAELL 445	427 KVDDGFLDIWTYNAELL 443	82.3529	428 YVEDTKIDLWSYNAELL 444	58.8235
74	435 LDVWTYNAELLVLMENE 451	433 LDIWTYNAELLVLLENE 449	88.2353	434 IDLWSYNAELLVALENQ 450	64.7059
75	441 NAELLVLMENERTLDFH 457	439 NAELLVLLENERTLDYH 455	88.2353	440 NAELLVALENQHTIDLT 456	58.8235
76	447 LMENERTLDFHDSNVKN 463	445 LLENERTLDYHDSNVKN 461	88.2353	446 ALENQHTIDLTDSEM-N 461	41.1765
77	453 TLDFHDSNVKNLYDKHD 469	451 TLDYHDSNVKNLYEKHD 467	88.2353	452 TIDLTDSEM-NKLFERTK 468	35.2941
78	459 SNVKNLYDKHDLQLRDN 475	457 SNVKNLYEKHDSQLKNN 473	76.4706	458 SEM-NKLFERTKKQLREN 474	41.1765
79	465 YDKHDLQLRDNAKELGN 481	463 YEKHDSQLKNNAKEIGN 479	70.5882	464 FERTKKQLRENAEDMGN 480	41.1765
80	470 LQLRDNAKELGNGCFEF 486	468 SQLKNNAKEIGNGCFEF 484	76.4706	469 KQLRENAEDMGNGCFKI 485	58.8235
81	476 AKELGNGCFEFYHKCDN 492	474 AKEIGNGCFEFYHKCDN 490	94.1176	475 AEDMGNGCFKIYHKCDN 491	70.5882
82	482 GCFEFYHKCDNECMESV 498	480 GCFEFYHKCDNTCMESV 496	94.1176	481 GCFKIYHKCDNACIGSI 497	64.7059
83	488 HKCDNECMESHDNGTYD 504	486 HKCDNTCMESVKNGTYD 502	88.2353	487 HKCDNACIGSIRNGTYD 503	76.4706
84	494 CMESHDNGTYDYPQYSE 510	492 CMESVKNGTYDYPKYSE 508	88.2353	493 CIGSIRNGTYDHDVYRD 509	52.9412
85	500 NGTYDYPQYSEEARLKR 516	498 NGTYDYPKYSEEAKLNR 514	82.3529	499 NGTYDHDVYRDEA-LNNR 515	58.8235
86	506 PQYSEEARLKREEISGV 522	504 PKYSEEAKLNREEIDGV 520	76.4706	505 DVYRDEA-LNNRFQIKGV 521	47.0588
87	512 ARLKREEISGVKLESIG 528	510 AKLNREEIDGVKLESTR 526	70.5882	511 A-LNNRFQIKGVELKS-G 526	52.9412
88	518 EISGVKLESIGIYQILS 534	516 EIDGVKLESTRIYQILA 532	76.4706	517 QIKGVELKS-G-YKDWILW 533	52.9412
89	524 LESIGIYQILSIYSTVA 540	522 LESTRIYQILAIYSTVA 538	82.3529	523 LKS-G-YKDWILWI-S-FA 537	52.9412
90	530 YQILSIYSTVASSLALA 546	528 YQILAIYSTVASSLVL- 543	76.4706	527 YKDWILWI-S-FAISCFL-LC 544	52.9412
91	536 YSTVASSLALAIMVAGL 552	534 YSTVASSLVL-V-VSLGAI 550	64.7059	535 -S-FAISCFL-LCVALLGF 550	35.2941
92	542 SLALAIMVAGLSLWMCS 558	540 SLVL-V-VSLGAISFWMCS 556	52.9412	540 CFL-LCVALLGFIMWACQ 556	23.5294
93	548 MVAGLSLWMCSNGSLQ 563	545 -VSLGAISFWMCSNGSLQ 561	87.5	546 ALLGFIMWACQKGNIR 561	25
94	553 SLWMCSNGSLQCRICI 568	551 SFWMCSNGSLQCRICI 566	93.75	551 IMWACQKGNIRCNICI 566	43.75
Participant ID	H5 HA peptide	SFU/million PBMCs	SI		Participant ID	H5 HA peptide	SFU/million PBMCs	SI
HD54	DMSO	0	1		HD140	DMSO	0	1
	1	7.5	7.5			1	7.5	7.5
	2	2.5	2.5			2	7.5	7.5
	3	7.5	7.5			3	5	5
	4	2.5	2.5			4	5	5
	5	0	0			5	2.5	2.5
	6	2.5	2.5			6	5	5
	7	10	10			7	5	5
	8	5	5			8	2.5	2.5
	9	32.5	32.5			9	0	0
	10	92.5	92.5			10	10	10
	11	2.5	2.5			11	2.5	2.5
	12	7.5	7.5			12	5	5
	13	7.5	7.5			13	7.5	7.5
	14	15	15			14	0	0
	15	10	10			15	5	5
	16	17.5	17.5			16	2.5	2.5
	17	7.5	7.5			17	12.5	12.5
	18	2.5	2.5			18	0	0
	19	7.5	7.5			19	8.3	8.3
	20	7.5	7.5			20	8.3	8.3
	21	2.5	2.5			21	8.3	8.3
	22	5	5			22	4.2	4.2
	23	2.5	2.5			23	0	0
	24	7.5	7.5			24	4.2	4.2
	25	20	20			25	16.67	16.67
	26	17.5	17.5			26	16.67	16.67
	27	2.5	2.5			27	4.17	4.17
	28	12.5	12.5			28	8.33	8.33
	29	7.5	7.5			29	0	0
	30	5	5			30	16.67	16.67
	31	2.5	2.5			31	4.17	4.17
	32	7.5	7.5			32	4.17	4.17
	33	25	25			33	8.3	8.3
	34	7.5	7.5			34	8.3	8.3
	35	5	5			35	29.2	29.2
	36	12.5	12.5			36	100	100
	37	7.5	7.5			37	4.2	4.2
	38	5	5			38	8.3	8.3
	39	5	5			39	0	0
	40	5	5			40	8.3	8.3
	41	7.5	7.5			41	4.2	4.2
	42	2.5	2.5			42	4.2	4.2
	43	5	5			43	25	25
	44	0	0			44	16.7	16.7
	45	5	5			45	0	0
	46	22.5	22.5			46	12.5	12.5
	47	5	5			47	4.2	4.2
	48	5	5			48	8.3	8.3
	49	2.5	2.5			49	4.2	4.2
	50	10	10			50	0	0
	51	7.5	7.5			51	4.2	4.2
	52	7.5	7.5			52	4.2	4.2
	53	2.5	2.5			53	0	0
	54	7.5	7.5			54	8.3	8.3
	55	17.5	17.5			55	8.3	8.3
	56	10	10			56	4.2	4.2
	57	35	35			57	0	0
	58	50	50			58	8.3	8.3
	59	160	160			59	62.5	62.5
	60	7.5	7.5			60	8.3	8.3
	61	5	5			61	0	0
	62	7.5	7.5			62	8.3	8.3
	63	7.5	7.5			63	0	0
	64	10	10			64	4.2	4.2
	65	5	5			65	4.17	4.17
	66	10	10			66	16.67	16.67
	67	15	15			67	0	0
	68	0	0			68	0	0
	69	10	10			69	4.17	4.17
	70	5	5			70	0	0
	71	0	0			71	12.5	12.5
	72	7.5	7.5			72	0	0
	73	7.5	7.5			73	0	0
	74	0	0			74	18.33	18.33
	75	17.5	17.5			75	16.67	16.67
	76	7.5	7.5			76	0	0
	77	2.5	2.5			77	8.33	8.33
	78	7.5	7.5			78	4.17	4.17
	79	12.5	12.5			79	4.17	4.17
	80	22.5	22.5			80	0	0
	81	12.5	12.5			81	8.33	8.33
	82	17.5	17.5			82	8.33	8.33
	83	5	5			83	12.5	12.5
	84	5	5			84	4.17	4.17
	85	10	10			85	0	0
	86	2.5	2.5			86	20.83	20.83
	87	2.5	2.5			87	0	0
	88	7.5	7.5			88	20.83	20.83
	89	62.5	62.5			89	29.17	29.17
	90	2.5	2.5			90	8.33	8.33
	91	0	0			91	0	0
	92	12.5	12.5			92	4.17	4.17
	93	7.5	7.5			93	20.83	20.83
	94	92.5	92.5			94	41.67	41.67

## Sheet: Table S3d
Table S2. IFN-γ ELISpot assay results. Related to Figure 8.
d. IFN-γ ELISpot assay results from participant HD54 (HD54) after 10-day culture with H1N1 HA peptide pool, followed by restimulation with individual H5N1 HA peptides. SFU per million PBMCs and stimulation index (SI) are shown. Positive responses were defined as SFU ≥30 and SI ≥3.
Participant	cell/well	Peptide	Count 1	Count 2	Average	SFU/10e6
HD54	150k	DMSO	43	17	30	200
HD54	150k	Peptide 1	43	49	46	306.67
HD54	150k	Peptide 2	44	67	55.5	370
HD54	150k	Peptide 3	32	72	52	346.67
HD54	150k	Peptide 4	25	40	32.5	216.67
HD54	150k	Peptide 5	60	49	54.5	363.34
HD54	150k	Peptide 6	62	37	49.5	330
HD54	150k	Peptide 7	43	30	36.5	243.33
HD54	150k	Peptide 8	12	38	25	166.67
HD54	150k	Peptide 9	69	64	66.5	443.34
HD54	150k	Peptide 10	264	280	272	1813.34
HD54	150k	Peptide 11	50	48	49	326.67
HD54	150k	Peptide 12	58	34	46	306.67
HD54	150k	Peptide 13	49	40	44.5	296.67
HD54	150k	Peptide 14	53	35	44	293.33
HD54	150k	Peptide 15	36	45	40.5	270
HD54	150k	Peptide 16	39	34	36.5	243.33
HD54	150k	Peptide 17	40	33	36.5	243.33
HD54	150k	Peptide 18	36	46	41	273.33
HD54	150k	Peptide 19	50	34	42	280
HD54	150k	Peptide 20	38	43	40.5	270
HD54	150k	Peptide 21	45	37	41	273.33
HD54	150k	Peptide 22	44	40	42	280
HD54	150k	Peptide 23	59	32	45.5	303.33
HD54	150k	Peptide 24	50	24	37	246.67
HD54	150k	Peptide 25	48	36	42	280
HD54	150k	Peptide 26	34	41	37.5	250
HD54	150k	Peptide 27	56	67	61.5	410
HD54	150k	Peptide 28	45	46	45.5	303.33
HD54	150k	Peptide 29	31	46	38.5	256.67
HD54	150k	Peptide 30	44	33	38.5	256.67
HD54	150k	Peptide 31	34	40	37	246.67
HD54	150k	Peptide 32	40	36	38	253.33
HD54	150k	Peptide 33	52	53	52.5	350
HD54	150k	Peptide 34	43	55	49	326.67
HD54	150k	Peptide 35	29	67	48	320
HD54	150k	Peptide 36	53	65	59	393.34
HD54	150k	Peptide 37	40	52	46	306.67
HD54	150k	Peptide 38	38	50	44	293.33
HD54	150k	Peptide 39	47	39	43	286.67
HD54	150k	Peptide 40	52	37	44.5	296.67
HD54	150k	Peptide 41	71	68	69.5	463.34
HD54	150k	Peptide 42	65	58	61.5	410
HD54	150k	Peptide 43	48	48	48	320
HD54	150k	Peptide 44	53	61	57	380
HD54	150k	Peptide 45	51	58	54.5	363.34
HD54	150k	Peptide 46	57	51	54	360
HD54	150k	Peptide 47	69	67	68	453.34
HD54	150k	Peptide 48	57	49	53	353.34
HD54	150k	Peptide 49	53	41	47	313.33
HD54	150k	Peptide 50	58	55	56.5	376.67
HD54	150k	Peptide 51	41	45	43	286.67
HD54	150k	Peptide 52	56	44	50	333.33
HD54	150k	Peptide 53	52	52	52	346.67
HD54	150k	Peptide 54	40	49	44.5	296.67
HD54	150k	Peptide 55	45	49	47	313.33
HD54	150k	Peptide 56	44	47	45.5	303.33
HD54	150k	Peptide 57	48	48	48	320
HD54	150k	Peptide 58	196	165	180.5	1203.34
HD54	150k	Peptide 59	392	407	399.5	2663.35
HD54	150k	Peptide 60	52	45	48.5	323.33
HD54	150k	Peptide 61	49	48	48.5	323.33
HD54	150k	Peptide 62	37	42	39.5	263.33
HD54	150k	Peptide 63	40	44	42	280
HD54	150k	Peptide 64	34	43	38.5	256.67
HD54	150k	Peptide 65	44	45	44.5	296.67
HD54	150k	Peptide 66	60	59	59.5	396.67
HD54	150k	Peptide 67	36	48	42	280
HD54	150k	Peptide 68	39	53	46	306.67
HD54	150k	Peptide 69	52	39	45.5	303.33
HD54	150k	Peptide 70	47	51	49	326.67
HD54	150k	Peptide 71	37	30	33.5	223.33
HD54	150k	Peptide 72	52	36	44	293.33
HD54	150k	Peptide 73	36	43	39.5	263.33
HD54	150k	Peptide 74	46	42	44	293.33
HD54	150k	Peptide 75	47	67	57	380
HD54	150k	Peptide 76	38	37	37.5	250
HD54	150k	Peptide 77	43	42	42.5	283.33
HD54	150k	Peptide 78	56	40	48	320
HD54	150k	Peptide 79	44	36	40	266.67
HD54	150k	Peptide 80	51	38	44.5	296.67
HD54	150k	Peptide 81	42	32	37	246.67
HD54	150k	Peptide 82	39	58	48.5	323.33
HD54	150k	Peptide 83	31	52	41.5	276.67
HD54	150k	Peptide 84	42	66	54	360
HD54	150k	Peptide 85	49	41	45	300
HD54	150k	Peptide 86	37	35	36	240
HD54	150k	Peptide 87	23	37	30	200
HD54	150k	Peptide 88	43	45	44	293.33
HD54	150k	Peptide 89	108	108	108	720
HD54	150k	Peptide 90	45	44	44.5	296.67
HD54	150k	Peptide 91	38	53	45.5	303.33
HD54	150k	Peptide 92	63	43	53	353.34
HD54	150k	Peptide 93	45	54	49.5	330
HD54	150k	Peptide 94	261	260	260.5	1736.68
DMSO-subtracted values (background-corrected SFU/10e6)
Participant	cell/well	Peptide	Count 1	Count 2	Average	SFU/10e6
HD54	150k	DMSO	43	17	30	200
HD54	150k	Peptide 1	43	49	46	106.67
HD54	150k	Peptide 2	44	67	55.5	170
HD54	150k	Peptide 3	32	72	52	146.67
HD54	150k	Peptide 4	25	40	32.5	16.67
HD54	150k	Peptide 5	60	49	54.5	163.34
HD54	150k	Peptide 6	62	37	49.5	130
HD54	150k	Peptide 7	43	30	36.5	43.33
HD54	150k	Peptide 8	12	38	25	-33.33
HD54	150k	Peptide 9	69	64	66.5	243.34
HD54	150k	Peptide 10	264	280	272	1613.34
HD54	150k	Peptide 11	50	48	49	126.67
HD54	150k	Peptide 12	58	34	46	106.67
HD54	150k	Peptide 13	49	40	44.5	96.67
HD54	150k	Peptide 14	53	35	44	93.33
HD54	150k	Peptide 15	36	45	40.5	70
HD54	150k	Peptide 16	39	34	36.5	43.33
HD54	150k	Peptide 17	40	33	36.5	43.33
HD54	150k	Peptide 18	36	46	41	73.33
HD54	150k	Peptide 19	50	34	42	80
HD54	150k	Peptide 20	38	43	40.5	70
HD54	150k	Peptide 21	45	37	41	73.33
HD54	150k	Peptide 22	44	40	42	80
HD54	150k	Peptide 23	59	32	45.5	103.33
HD54	150k	Peptide 24	50	24	37	46.67
HD54	150k	Peptide 25	48	36	42	80
HD54	150k	Peptide 26	34	41	37.5	50
HD54	150k	Peptide 27	56	67	61.5	210
HD54	150k	Peptide 28	45	46	45.5	103.33
HD54	150k	Peptide 29	31	46	38.5	56.67
HD54	150k	Peptide 30	44	33	38.5	56.67
HD54	150k	Peptide 31	34	40	37	46.67
HD54	150k	Peptide 32	40	36	38	53.33
HD54	150k	Peptide 33	52	53	52.5	150
HD54	150k	Peptide 34	43	55	49	126.67
HD54	150k	Peptide 35	29	67	48	120
HD54	150k	Peptide 36	53	65	59	193.34
HD54	150k	Peptide 37	40	52	46	106.67
HD54	150k	Peptide 38	38	50	44	93.33
HD54	150k	Peptide 39	47	39	43	86.67
HD54	150k	Peptide 40	52	37	44.5	96.67
HD54	150k	Peptide 41	71	68	69.5	263.34
HD54	150k	Peptide 42	65	58	61.5	210
HD54	150k	Peptide 43	48	48	48	120
HD54	150k	Peptide 44	53	61	57	180
HD54	150k	Peptide 45	51	58	54.5	163.34
HD54	150k	Peptide 46	57	51	54	160
HD54	150k	Peptide 47	69	67	68	253.34
HD54	150k	Peptide 48	57	49	53	153.34
HD54	150k	Peptide 49	53	41	47	113.33
HD54	150k	Peptide 50	58	55	56.5	176.67
HD54	150k	Peptide 51	41	45	43	86.67
HD54	150k	Peptide 52	56	44	50	133.33
HD54	150k	Peptide 53	52	52	52	146.67
HD54	150k	Peptide 54	40	49	44.5	96.67
HD54	150k	Peptide 55	45	49	47	113.33
HD54	150k	Peptide 56	44	47	45.5	103.33
HD54	150k	Peptide 57	48	48	48	120
HD54	150k	Peptide 58	196	165	180.5	1003.34
HD54	150k	Peptide 59	392	407	399.5	2463.35
HD54	150k	Peptide 60	52	45	48.5	123.33
HD54	150k	Peptide 61	49	48	48.5	123.33
HD54	150k	Peptide 62	37	42	39.5	63.33
HD54	150k	Peptide 63	40	44	42	80
HD54	150k	Peptide 64	34	43	38.5	56.67
HD54	150k	Peptide 65	44	45	44.5	96.67
HD54	150k	Peptide 66	60	59	59.5	196.67
HD54	150k	Peptide 67	36	48	42	80
HD54	150k	Peptide 68	39	53	46	106.67
HD54	150k	Peptide 69	52	39	45.5	103.33
HD54	150k	Peptide 70	47	51	49	126.67
HD54	150k	Peptide 71	37	30	33.5	23.33
HD54	150k	Peptide 72	52	36	44	93.33
HD54	150k	Peptide 73	36	43	39.5	63.33
HD54	150k	Peptide 74	46	42	44	93.33
HD54	150k	Peptide 75	47	67	57	180
HD54	150k	Peptide 76	38	37	37.5	50
HD54	150k	Peptide 77	43	42	42.5	83.33
HD54	150k	Peptide 78	56	40	48	120
HD54	150k	Peptide 79	44	36	40	66.67
HD54	150k	Peptide 80	51	38	44.5	96.67
HD54	150k	Peptide 81	42	32	37	46.67
HD54	150k	Peptide 82	39	58	48.5	123.33
HD54	150k	Peptide 83	31	52	41.5	76.67
HD54	150k	Peptide 84	42	66	54	160
HD54	150k	Peptide 85	49	41	45	100
HD54	150k	Peptide 86	37	35	36	40
HD54	150k	Peptide 87	23	37	30	0
HD54	150k	Peptide 88	43	45	44	93.33
HD54	150k	Peptide 89	108	108	108	520
HD54	150k	Peptide 90	45	44	44.5	96.67
HD54	150k	Peptide 91	38	53	45.5	103.33
HD54	150k	Peptide 92	63	43	53	153.34
HD54	150k	Peptide 93	45	54	49.5	130
HD54	150k	Peptide 94	261	260	260.5	1536.68
Participant ID	H5 HA peptide	SFU/million PBMCs	SI
HD54	DMSO	200	1
	1	306.667	1.53333
	2	370	1.85
	3	346.667	1.73333				SFU ≥ 30
	4	216.667	1.08333
	5	363.333	1.81667				SI ≥ 3
	6	330	1.65
	7	243.333	1.21667
	8	166.667	0.833333
	9	443.333	2.21667
	10	1813.33	9.06667
	11	326.667	1.63333
	12	306.667	1.53333
	13	296.667	1.48333
	14	293.333	1.46667
	15	270	1.35
	16	243.333	1.21667
	17	243.333	1.21667
	18	273.333	1.36667
	19	280	1.4
	20	270	1.35
	21	273.333	1.36667
	22	280	1.4
	23	303.333	1.51667
	24	246.667	1.23333
	25	280	1.4
	26	250	1.25
	27	410	2.05
	28	303.333	1.51667
	29	256.667	1.28333
	30	256.667	1.28333
	31	246.667	1.23333
	32	253.333	1.26667
	33	350	1.75
	34	326.667	1.63333
	35	320	1.6
	36	393.333	1.96667
	37	306.667	1.53333
	38	293.333	1.46667
	39	286.667	1.43333
	40	296.667	1.48333
	41	463.333	2.31667
	42	410	2.05
	43	320	1.6
	44	380	1.9
	45	363.333	1.81667
	46	360	1.8
	47	453.333	2.26667
	48	353.333	1.76667
	49	313.333	1.56667
	50	376.667	1.88333
	51	286.667	1.43333
	52	333.333	1.66667
	53	346.667	1.73333
	54	296.667	1.48333
	55	313.333	1.56667
	56	303.333	1.51667
	57	320	1.6
	58	1203.33	6.01667
	59	2663.33	13.3167
	60	323.333	1.61667
	61	323.333	1.61667
	62	263.333	1.31667
	63	280	1.4
	64	256.667	1.28333
	65	296.667	1.48333
	66	396.667	1.98333
	67	280	1.4
	68	306.667	1.53333
	69	303.333	1.51667
	70	326.667	1.63333
	71	223.333	1.11667
	72	293.333	1.46667
	73	263.333	1.31667
	74	293.333	1.46667
	75	380	1.9
	76	250	1.25
	77	283.333	1.41667
	78	320	1.6
	79	266.667	1.33333
	80	296.667	1.48333
	81	246.667	1.23333
	82	323.333	1.61667
	83	276.667	1.38333
	84	360	1.8
	85	300	1.5
	86	240	1.2
	87	200	1
	88	293.333	1.46667
	89	720	3.6
	90	296.667	1.48333
	91	303.333	1.51667
	92	353.333	1.76667
	93	330	1.65
	94	1736.67	8.68333

## Sheet: Table S2e
Table S2. IFN-γ ELISpot assay results. Related to Supplementary Figure 2.
e. IFN-γ ELISpot assay results for participants comparing responses to different H5N1 HA strains: H3N2 HA New York, H5N1 HA Thailand (A/Thailand/1(KAN-1)/2004), and H5N1 HA Vietnam (A/Vietnam/1203/2004). SFU per million PBMCs are shown. Positive responses were defined as SFU ≥30 and SI ≥3.
Participant	DMSO 1	DMSO 2	DMSO Avg	DMSO/10e6	H3N2 HA NY 1	H3N2 HA NY 2	H3N2 HA NY Avg	H3N2 HA NY/10e6	H5N1 HA Thai 1	H5N1 HA Thai 2	H5N1 HA Thai Avg	H5N1 HA Thai/10e6	H5N1 HA Viet 1	H5N1 HA Viet 2	H5N1 HA Viet Avg	H5N1 HA Viet/10e6
HD2	1	0	0.5	2.5	1	4	2.5	12.5	0	1	0.5	2.5	4	1	2.5	12.5
HD32	1	1	1	5	7	10	8.5	42.5	3	2	2.5	12.5	4	4	4	20
HD39	1	1	1	5	3	2	2.5	12.5	0	1	0.5	2.5	0	0	0	0
HD46	5	4	4.5	22.5	14	11	12.5	62.5	4	5	4.5	22.5	6	3	4.5	22.5
HD49	1	4	2.5	12.5	14	9	11.5	57.5	8	11	9.5	47.5	1	4	2.5	12.5
HD105	0	1	0.5	2.5	17	14	15.5	77.5	3	2	2.5	12.5	2	3	2.5	12.5
HD132	4	0	2	10	7	5	6	30	1	1	1	5	1	0	0.5	2.5
HD133	2	4	3	15	8	6	7	35	1	2	1.5	7.5	2	5	3.5	17.5
HD135	1	7	4	20	3	3	3	15	2	0	1	5	2	5	3.5	17.5
HD136	5	8	6.5	32.5	23	29	26	130	9	9	9	45	8	5	6.5	32.5
HD138	1	1	1	5	7	4	5.5	27.5	3	2	2.5	12.5	0	2	1	5
HD139	4	6	5	25	13	24	18.5	92.5	14	13	13.5	67.5	17	5	11	55
HD142	2	0	1	5	47	52	49.5	247.5	3	4	3.5	17.5	6	5	5.5	27.5
HD143	1	1	1	5	19	17	18	90	4	1	2.5	12.5	2	3	2.5	12.5
HD145	0	2	1	5	15	16	15.5	77.5	4	0	2	10	2	2	2	10
HD146	9	6	7.5	30	13	12	12.5	50	24	18	21	84	18	20	19	76
HD147	9	18	13.5	54	40	30	35	140	15	13	14	56	6	23	14.5	58
HD150	8	6	7	28	50	16	33	132	8	8	8	32	4	5	4.5	18
HD151	1	4	2.5	12.5	9	7	8	40	6	7	6.5	32.5	4	5	4.5	22.5
HD152	1	0	0.5	2.5	2	7	4.5	22.5	0	1	0.5	2.5	1	0	0.5	2.5
HD154	2	0	1	5	20	10	15	75	3	2	2.5	12.5	8	3	5.5	27.5
DMSO-subtracted values (background-corrected SFU/10e6)
Participant	H3N2 HA NY 1	H3N2 HA NY 2	H3N2 HA NY Avg	H3N2 HA NY/10e6	H5N1 HA Thai 1	H5N1 HA Thai 2	H5N1 HA Thai Avg	H5N1 HA Thai/10e6	H5N1 HA Viet 1	H5N1 HA Viet 2	H5N1 HA Viet Avg	H5N1 HA Viet/10e6
HD2	0	4	2	10	-1	1	0	0	3	1	2	10
HD32	6	9	7.5	37.5	2	1	1.5	7.5	3	3	3	15
HD39	2	1	1.5	7.5	-1	0	-0.5	-2.5	-1	-1	-1	-5
HD46	9	7	8	40	-1	1	0	0	1	-1	0	0
HD49	13	5	9	45	7	7	7	35	0	0	0	0
HD105	17	13	15	75	3	1	2	10	2	2	2	10
HD132	3	5	4	20	-3	1	-1	-5	-3	0	-1.5	-7.5
HD133	6	2	4	20	-1	-2	-1.5	-7.5	0	1	0.5	2.5
HD135	2	-4	-1	-5	1	-7	-3	-15	1	-2	-0.5	-2.5
HD136	18	21	19.5	97.5	4	1	2.5	12.5	3	-3	0	0
HD138	6	3	4.5	22.5	2	1	1.5	7.5	-1	1	0	0
HD139	9	18	13.5	67.5	10	7	8.5	42.5	13	-1	6	30
HD142	45	52	48.5	242.5	1	4	2.5	12.5	4	5	4.5	22.5
HD143	18	16	17	85	3	0	1.5	7.5	1	2	1.5	7.5
HD145	15	14	14.5	72.5	4	-2	1	5	2	0	1	5
HD146	4	6	5	20	15	12	13.5	54	9	14	11.5	46
HD147	31	12	21.5	86	6	-5	0.5	2	-3	5	1	4
HD150	42	10	26	104	0	2	1	4	-4	-1	-2.5	-10
HD151	8	3	5.5	27.5	5	3	4	20	3	1	2	10
HD152	1	7	4	20	-1	1	0	0	0	0	0	0
HD154	18	10	14	70	1	2	1.5	7.5	6	3	4.5	22.5
SFU/million PBMCs
	DMSO	H3N2 HA NY	H5N1 HA Thai	H5N1 HA Viet
HD39	5	12.5	2.5	0			SFU ≥ 30
HD32	5	42.5	12.5	20
HD49	12.5	57.5	47.5	12.5			SI ≥ 3
HD105	2.5	77.5	12.5	12.5
HD136	32.5	130	45	32.5
HD138	5	27.5	12.5	5
HD133	15	35	7.5	17.5
HD135	20	15	5	17.5
HD139	25	92.5	67.5	55
HD2	2.5	12.5	2.5	12.5
HD46	22.5	62.5	22.5	22.5
HD145	5	77.5	10	10
HD146	30	50	84	76
HD147	54	140	56	58
HD150	28	132	32	18
HD151	12.5	40	32.5	22.5
HD152	2.5	22.5	2.5	2.5
HD132	10	30	5	2.5
HD142	5	247.5	17.5	27.5
HD143	5	90	12.5	12.5
HD154	5	75	12.5	27.5
SI
	DMSO	H3N2 HA NY	H5N1 HA Thai	H5N1 HA Viet
HD39	1	2.5	0.5	0
HD32	1	8.5	2.5	4
HD49	1	4.6	3.8	1
HD105	1	31	5	5
HD136	1	4	1.38462	1
HD138	1	5.5	2.5	1
HD133	1	2.33333	0.5	1.16667
HD135	1	0.75	0.25	0.875
HD139	1	3.7	2.7	2.2
HD2	1	5	1	5
HD46	1	2.77778	1	1
HD145	1	15.5	2	2
HD146	1	1.66667	2.8	2.53333
HD147	1	2.59259	1.03704	1.07407
HD150	1	4.71429	1.14286	0.642857
HD151	1	3.2	2.6	1.8
HD152	1	9	1	1
HD132	1	3	0.5	0.25
HD142	1	49.5	3.5	5.5
HD143	1	18	2.5	2.5
HD154	1	15	2.5	5.5
