# Supplementary material for: T cell immunity to seasonal Influenza A and H5N1 viruses in laboratory workers receiving annual seasonal Influenza vaccines
Source: Front Immunol. 2025 Dec 18;16:1718805. doi: 10.3389/fimmu.2025.1718805 (PMC12756375; doi:10.3389/fimmu.2025.1718805)
Supplement: Supplementary file 6 [file Table3.xlsx]

## Sheet: Table S3a. H1_H5_Participants
Table S3. T cell receptor analysis of H1 HA and H5 HA cross-reactivity. Related to Figure 5.
a. The samples listed represent the participant IDs used for H1 HA and H5 HA cross-reactivity analysis.
HD54
HD135
HD142

## Sheet: Table S3b. H1_H5_Color Code
Table S3. T cell receptor analysis of H1 HA and H5 HA cross-reactivity. Related to Figure 5.
b. The color code denotes the colors used during the analysis to separate TCRs that were cross-reactive vs TCRs that were mono-reactive for a specific hemagglutinin. The blue color represents TCRs that were mono-reactive for H1N1 HA, the red color represents TCRs that were mono-reactive for H5N1 HA, and the green color represents TCRs that were cross-reactive to both H1N1 HA and H5N1 HA.
	H1N1 HA
	H5N1 HA
	Cross-reactive (H1N1 & H5N1 HA)

## Sheet: Table S3c. H1_H5_TCRs
Table S3. T cell receptor analysis of H1 HA and H5 HA cross-reactivity. Related to Figure 5.
c. This tab represents all the TCR β clonotypes obtained for each participant from the FEST assay. The blue color represents TCRs that were mono-reactive for H1N1 HA, the red color represents TCRs that were mono-reactive for H5N1 HA, and the green color represents TCRs that were cross-reactive to both H1N1 HA and H5N1 HA. Clonotypes are shown with statistical comparisons (FDR), odds ratios (OR), …
	FDR: VR54-2_vs_VR54-1	FDR: VR54-3_vs_VR54-1	FDR: VR54-4_vs_VR54-1	FDR: VR54-5_vs_VR54-1	FDR: VR54-6_vs_VR54-1	FDR: VR54-7_vs_VR54-1	FDR: VR54-8_vs_VR54-1	FDR: VR54-9_vs_VR54-1	significant_comparisons	OR: VR54-2_vs_VR54-1	OR: VR54-3_vs_VR54-1	OR: VR54-4_vs_VR54-1	OR: VR54-5_vs_VR54-1	OR: VR54-6_vs_VR54-1	OR: VR54-7_vs_VR54-1	OR: VR54-8_vs_VR54-1	OR: VR54-9_vs_VR54-1	VR54-1_abundance	VR54-2_abundance	VR54-3_abundance	VR54-4_abundance	VR54-5_abundance	VR54-6_abundance	VR54-7_abundance	VR54-8_abundance	VR54-9_abundance	VR54-1_percent	VR54-2_percent	VR54-3_percent	VR54-4_percent	VR54-5_percent	VR54-6_percent	VR54-7_percent	VR54-8_percent	VR54-9_percent
CSARTPMNTEAFF			0	0	0	0	0	0	6			Inf	Inf	Inf	Inf	Inf	Inf	0	0	0	4942	1090	1508	6049	4569	2082	0	0	0	1.037	0.205	0.418	1.235	1.022	0.403
CSARGTSGRTYEQYF			1.36602e-211	3.09548e-256	0	0	6.1134e-151	0	6			186.671	216.035	716.292	847.003	136.302	389.377	4	18	0	711	928	2073	3320	490	1619	0.001	0.004	0	0.149	0.174	0.575	0.678	0.11	0.313
CASGGPMNTEAFF			0	0	0	0	0	0	6			456.291	345.451	608.342	269.244	274.971	369.194	5	0	0	2183	1849	2201	1328	1239	1918	0.001	0	0	0.458	0.347	0.61	0.271	0.277	0.371
CSARGQSGSSYEQYF			1.76186e-178	0	0	2.21224e-249	0	2.00185e-179	6			38.987	91.919	87.589	52.305	122.736	38.291	18	0	0	672	1767	1141	926	1979	716	0.004	0	0	0.141	0.332	0.316	0.189	0.443	0.138
CSLRTPNNSPLHF			2.51063e-15	0	3.57476e-235	1.60324e-85	0	0	6			5.319	138.234	49.308	18.841	63.385	93.061	20	0	0	102	2940	715	371	1138	1929	0.004	0	0	0.021	0.552	0.198	0.076	0.255	0.373
CSARGQTGGSYEQYF			4.66828e-195	0	2.00704e-147	5.05178e-188	0		5			Inf	Inf	Inf	Inf	Inf		0	0	0	629	1136	391	618	2571	0	0	0	0	0.132	0.213	0.108	0.126	0.575	0
CSATGTSGRAYEQYF			1.98974e-286	7.7395e-35	3.93999e-307	0	5.22521e-263	0	6			Inf	Inf	Inf	Inf	Inf	Inf	0	16	0	924	120	816	1372	810	1071	0	0.003	0	0.194	0.023	0.226	0.28	0.181	0.207
CSASGSSGRALNTGELFF			0	0	9.22856e-273	0	1.14092e-131	1.42178e-274	6			106.226	215.227	98.142	164.12	46.806	88.787	11	0	0	1118	2535	782	1766	463	1014	0.002	0	0	0.235	0.476	0.217	0.361	0.104	0.196
CSARGTSGASYEQYF			0	0	1.71304e-189	0	0	1.33122e-161	6			Inf	Inf	Inf	Inf	Inf	Inf	0	0	0	1734	1246	503	1229	1017	552	0	0	0	0.364	0.234	0.139	0.251	0.227	0.107
CSARGASGRAYEQYF			8.26135e-228		0	8.77657e-121	2.15705e-212	0	5			76.254		284.612	42.294	72.65	115.474	11	0	0	803	62	2273	458	718	1318	0.002	0	0	0.168	0.012	0.63	0.094	0.161	0.255
CSAPRGLQETQYF			3.87592e-278	4.32939e-64	1.38096e-71		0	3.10939e-176	5			68.899	18.303	22.337		118.677	44.342	15	0	0	989	294	243	0	1596	691	0.003	0	0	0.208	0.055	0.067	0	0.357	0.134
CASSYPLNTEAFF			5.62743e-79	1.77446e-236	4.38193e-280	3.04398e-234	8.0242e-221	1.11979e-272	6			Inf	Inf	Inf	Inf	Inf	Inf	0	0	0	254	827	744	770	680	932	0	0	0	0.053	0.155	0.206	0.157	0.152	0.18
CASSPLTDTQYF			3.57371e-202	8.59083e-218	3.6279e-43	0	3.6001e-92	1.812e-161	6			233.545	243.705	57.851	453.503	111.587	183.223	3	1	0	674	785	126	1340	301	574	0.001	0	0	0.141	0.147	0.035	0.274	0.067	0.111
CSARVGLGRLAGYGNEQFF			0	0	1.21764e-252	2.56194e-273	1.7428e-87	1.57138e-215	6			544.986	538.331	470.247	464.128	156.546	361.536	2	9	0	1045	1153	684	915	281	753	0	0.002	0	0.219	0.217	0.19	0.187	0.063	0.146
CASSLGLNSYEQYF			0	0	7.51858e-74	2.33373e-33	4.97653e-153	1.10758e-123	6			Inf	Inf	Inf	Inf	Inf	Inf	0	0	0	1074	1355	195	108	471	423	0	0	0	0.225	0.254	0.054	0.022	0.105	0.082
CASSPPLEYTQYF			7.09068e-102	1.15425e-264	1.76275e-192	4.04716e-41	1.48499e-57	4.37523e-81	6			Inf	Inf	Inf	Inf	Inf	Inf	0	0	0	328	925	511	134	176	277	0	0	0	0.069	0.174	0.142	0.027	0.039	0.054
CGGPLRQPQHF			5.29839e-248		0		5.5221e-144		3			Inf		Inf		Inf		0	0	0	800	0	3683	0	443	0	0	0	0	0.168	0	1.021	0	0.099	0
CSVDRASYEQYF			1.31033e-97	2.10933e-185	5.53675e-241	1.53859e-47			4			11.6	18.652	25.883	6.942			43	0	0	478	858	806	294	0	0	0.009	0	0	0.1	0.161	0.223	0.06	0	0
CSAPPRTADSGNTIYF				0	0				2				Inf	Inf				0	0	0	0	2246	3884	0	17	40	0	0	0	0	0.422	1.077	0	0.004	0.008
CSARGGTGNQPQHF			0	1.79647e-67	0				3			Inf	Inf	Inf				0	0	0	2522	235	926	0	14	1	0	0	0	0.529	0.044	0.257	0	0.003	0
CASSKGRGRTEAFF				0	2.2879e-235				2				Inf	Inf				0	0	0	0	3319	625	0	9	0	0	0	0	0	0.623	0.173	0	0.002	0
CASWEPGNRETQYF			1.98314e-177		3.11452e-296				2			Inf		Inf				0	0	0	572	0	787	0	9	0	0	0	0	0.12	0	0.218	0	0.002	0
CATRGGGSNQPQHF			8.13268e-177	0					2			Inf	Inf					0	0	0	570	1264	0	0	0	0	0	0	0	0.12	0.237	0	0	0	0
CASSLDSRNQPQHF						0		0	2						Inf		Inf	0	0	0	2	0	0	1065	0	3968	0	0	0	0	0	0	0.217	0	0.768
	FDR: VR135-2_vs_VR135-1	FDR: VR135-3_vs_VR135-1	FDR: VR135-4_vs_VR135-1	FDR: VR135-5_vs_VR135-1	FDR: VR135-6_vs_VR135-1	FDR: VR135-7_vs_VR135-1	FDR: VR135-8_vs_VR135-1	FDR: VR135-9_vs_VR135-1	significant_comparisons	OR: VR135-2_vs_VR135-1	OR: VR135-3_vs_VR135-1	OR: VR135-4_vs_VR135-1	OR: VR135-5_vs_VR135-1	OR: VR135-6_vs_VR135-1	OR: VR135-7_vs_VR135-1	OR: VR135-8_vs_VR135-1	OR: VR135-9_vs_VR135-1	VR135-1_abundance	VR135-2_abundance	VR135-3_abundance	VR135-4_abundance	VR135-5_abundance	VR135-6_abundance	VR135-7_abundance	VR135-8_abundance	VR135-9_abundance	VR135-1_percent	VR135-2_percent	VR135-3_percent	VR135-4_percent	VR135-5_percent	VR135-6_percent	VR135-7_percent	VR135-8_percent	VR135-9_percent
CSAMWGNDGYTF			0	0	0	0	0	0	6			1574.88	8200.17	992.721	1387.82	16384	10511.2	5	0	22	4736	44565	4148	5756	45696	3747	0	0	0.005	0.386	1.976	0.244	0.34	4.641	2.567
CSAGGRGHRTEAFF			0	0	0	0	0	0	6			11943.3	9096.09	11641.1	4503599627370496	11305.2	16384	2	0	0	14233	19993	19258	40446	10828	3317	0	0	0	1.161	0.886	1.132	2.391	1.1	2.272
CSARADRLRGQPQHF			0	0	0		0	0	5			4649.12	1946.04	596.026		4503599627370496	2606.72	3	0	0	8354	6457	1498	0	48819	521	0	0	0	0.681	0.286	0.088	0	4.958	0.357
CSARVDRKRGQPQHF				0	0	0	0	0	5				10227.6	4503599627370496	12982.4	16384	3031.73	2	0	0	1	22455	53243	21319	22832	460	0	0	0	0	0.996	3.129	1.26	2.319	0.315
CSARPATHTEAFF				0	0	0	0	0	5				597.88	2592.05	3089.81	5753.34	8186.16	4	0	0	11	2652	8634	10219	11023	2368	0	0	0	0.001	0.118	0.507	0.604	1.119	1.622
CASSQPGHKDIQYF			0	0	0	0	0	0	6			339.251	427.924	501.236	481.04	22.081	233.435	87	33	9	17681	40619	35823	34206	929	1443	0.004	0.004	0.002	1.442	1.801	2.105	2.022	0.094	0.988
CASSILGTGELFF			0	0	0	0	2.02107e-50	0	6			5206.74	3263.48	8241.37	1144.09	48.763	2903.68	5	0	0	15501	17952	33792	4749	118	1100	0	0	0	1.264	0.796	1.986	0.281	0.012	0.753
CATSAHGHTDTQYF			0	1.14168e-155	0	0		0	5			51.637	13.29	244.368	51.12		172.379	55	0	0	1712	810	11235	2336	58	677	0.003	0	0	0.14	0.036	0.66	0.138	0.006	0.464
CASSPPGIEREQYF			0	0	0	5.48015e-190	0	2.02161e-215	6			Inf	Inf	Inf	Inf	Inf	Inf	0	0	0	2270	2278	2092	557	1743	183	0	0	0	0.185	0.101	0.123	0.033	0.177	0.125
CSARPGGPEQFF			0	0	0	0		0	5			Inf	Inf	Inf	Inf		Inf	0	0	0	2823	1570	3348	1556	0	271	0	0	0	0.23	0.07	0.197	0.092	0	0.186
CSARDNGSRNQPQHF			0	0			0		3			Inf	Inf			Inf		0	0	0	5064	13525	0	0	2138	5	0	0	0	0.413	0.6	0	0	0.217	0.003
CASSPGQPEMGETQYF			3.53465e-73	0	0	0			4			Inf	Inf	Inf	Inf			0	0	0	172	4304	4778	1240	3	80	0	0	0	0.014	0.191	0.281	0.073	0	0.055
CASDRGNTGELFF			0	0		8.7423e-221			3			Inf	Inf		Inf			0	0	0	5235	4476	0	647	13	3	0	0	0	0.427	0.198	0	0.038	0.001	0.002
CASSASGKGGYTF			0		0				2			268.707		54.847				213	42	0	33393	0	9723	0	0	30	0.01	0.005	0	2.724	0	0.571	0	0	0.021
CASSPQSAASNQPQHF			0	0	0	1.01293e-111			4			Inf	Inf	Inf	Inf			0	0	0	914	3760	2423	328	0	0	0	0	0	0.075	0.167	0.142	0.019	0	0
CSARVPANYGYTF			0	1.2567e-55	0				3			Inf	Inf	Inf				0	0	0	9558	200	4882	0	83	13	0	0	0	0.78	0.009	0.287	0	0.008	0.009
CSARRPANYGYTF			0	0	0	7.29041e-65			4			Inf	Inf	Inf	Inf			0	0	0	5098	10351	3071	190	0	2	0	0	0	0.416	0.459	0.18	0.011	0	0.001
CSARLPGVYGYTF				0	0	1.58366e-58			3				Inf	Inf	Inf			0	0	0	0	61331	39947	171	0	0	0	0	0	0	2.719	2.347	0.01	0	0
CASSLGAGGFTEAFF			0	4.6953e-116	0				3			Inf	Inf	Inf				0	0	0	3724	418	9777	61	0	7	0	0	0	0.304	0.019	0.575	0.004	0	0.005
CSAISGRAQYF				0	0				2				Inf	Inf				0	0	0	0	3880	2405	0	19	6	0	0	0	0	0.172	0.141	0	0.002	0.004
CASSVRDRLNYGYTF			0	0	0				3			Inf	Inf	Inf				0	0	0	13655	1163	4029	0	0	5	0	0	0	1.114	0.052	0.237	0	0	0.003
CSARRPETEAFF			0	0	0				3			Inf	Inf	Inf				0	0	0	4554	1663	6679	0	0	3	0	0	0	0.371	0.074	0.392	0	0	0.002
CSVGGIIRGYTF			0	0	0				3			Inf	Inf	Inf				0	0	0	10203	34237	25881	0	0	2	0	0	0	0.832	1.518	1.521	0	0	0.001
CSARVTGVYGYTF			0	0	0				3			Inf	Inf	Inf				0	0	0	801	14178	6866	0	8	0	0	0	0	0.065	0.629	0.403	0	0.001	0
CSARVAGIYGYTF			0	0					2			Inf	Inf					0	0	0	2389	19060	0	0	0	2	0	0	0	0.195	0.845	0	0	0	0.001
CATRGGSFETQYF			0		0				2			Inf		Inf				0	0	0	2909	0	9330	0	0	2	0	0	0	0.237	0	0.548	0	0	0.001
CASSLDRGYSPLHF			0	0	0				3			Inf	Inf	Inf				0	0	0	3852	6825	990	0	0	1	0	0	0	0.314	0.303	0.058	0	0	0.001
CASVLGGGNEQFF			0	0					2			Inf	Inf					0	0	0	1606	7823	0	0	0	1	0	0	0	0.131	0.347	0	0	0	0.001
CASSPGTIGYEQYF			0	0	0				3			Inf	Inf	Inf				0	0	0	1280	6894	935	0	0	1	0	0	0	0.104	0.306	0.055	0	0	0.001
CAGKGGKNTEAFF			0		0				2			Inf		Inf				0	0	0	4139	0	1715	0	2	2	0	0	0	0.338	0	0.101	0	0	0.001
CASSLGRVYEQYF			0	0					2			Inf	Inf					0	0	27	1906	43804	1	0	0	0	0	0	0.006	0.155	1.942	0	0	0	0
CASSSTTTDQPQHF				0	0				2				Inf	Inf				0	0	0	0	3181	10062	0	0	0	0	0	0	0	0.141	0.591	0	0	0
CASSLGQRSYEQYF			0	0	0				3			Inf	Inf	Inf				0	3	4	2110	2732	3888	0	1	0	0	0	0.001	0.172	0.121	0.228	0	0	0
CSVKTGGAYNEQFF			0		0				2			Inf		Inf				0	0	0	1686	0	4053	0	0	0	0	0	0	0.138	0	0.238	0	0	0
CASSLTSGLAGGNEQFF						0	0	0	3						1015.07	784.073	1483.24	23	0	0	13	0	0	19220	8700	2411	0.001	0	0	0.001	0	0	1.136	0.884	1.651
CSAIRTGDNQPQHF							0	0	2							11167.5	16384	1	0	0	3	0	0	0	5378	1280	0	0	0	0	0	0	0	0.546	0.877
CASSPSGQGRYGYTF						0	0	0	3						1116.49	9222.7	4338.41	1	0	0	59	0	0	929	4446	324	0	0	0	0.005	0	0	0.055	0.452	0.222
	FDR: VR142-2_vs_VR142-1	FDR: VR142-3_vs_VR142-1	FDR: VR142-4_vs_VR142-1	FDR: VR142-5_vs_VR142-1	FDR: VR142-6_vs_VR142-1	FDR: VR142-7_vs_VR142-1	FDR: VR142-8_vs_VR142-1	FDR: VR142-9_vs_VR142-1	significant_comparisons	OR: VR142-2_vs_VR142-1	OR: VR142-3_vs_VR142-1	OR: VR142-4_vs_VR142-1	OR: VR142-5_vs_VR142-1	OR: VR142-6_vs_VR142-1	OR: VR142-7_vs_VR142-1	OR: VR142-8_vs_VR142-1	OR: VR142-9_vs_VR142-1	VR142-1_abundance	VR142-2_abundance	VR142-3_abundance	VR142-4_abundance	VR142-5_abundance	VR142-6_abundance	VR142-7_abundance	VR142-8_abundance	VR142-9_abundance	VR142-1_percent	VR142-2_percent	VR142-3_percent	VR142-4_percent	VR142-5_percent	VR142-6_percent	VR142-7_percent	VR142-8_percent	VR142-9_percent
CASTQPGHKQETQYF			0	0	0	0	0	0	6			280.763	67.373	111.64	161.38	382.962	390.078	18	22	3	22464	4026	5331	7206	4329	23400	0.004	0.005	0.001	1.008	0.244	0.404	0.582	1.379	1.395
CASSELGHKRYEQYF			0	0	0	0	0	0	6			398.409	326.922	700.546	159.398	196.219	151.198	23	25	11	40399	24625	41526	9081	2829	11676	0.005	0.005	0.003	1.813	1.493	3.145	0.734	0.901	0.696
CSAWILGHIQYF				0	0	0	0	0	5				647.254	712.145	740.122	732.791	289.37	3	0	0	0	6429	5660	5511	1389	2929	0.001	0	0	0	0.39	0.429	0.445	0.442	0.175
CASSLMANADNQPQHF			0	0	0	0	0	0	6			Inf	Inf	Inf	Inf	Inf	Inf	0	0	0	6785	4028	4779	3041	1022	4416	0	0	0	0.305	0.244	0.362	0.246	0.326	0.263
CSGGRMGETQYF			0	0	1.12017e-127	1.2667e-169	3.35832e-266	0	6			1707.65	1452.68	354.607	474.503	1032.13	1001.68	1	3	4	7640	4814	943	1182	653	3378	0	0.001	0.001	0.343	0.292	0.071	0.096	0.208	0.201
CASQGAGGYNTEAFF			2.26272e-254	6.56594e-268	0			9.36256e-09	3			70.708	76.455	103.036			4.588	10	18	11	3172	2540	2739	0	12	155	0.002	0.004	0.003	0.142	0.154	0.207	0	0.004	0.009
CATPPSDRDNSPLHF			5.33483e-23	0	3.00902e-149				2			2.437	13.919	6.678				112	0	10	1225	5166	1987	54	0	0	0.023	0	0.003	0.055	0.313	0.15	0.004	0	0
CASSLMAGGQPQHF			1.4031e-91	0	7.33273e-221				3			Inf	Inf	Inf				0	0	30	1063	6497	1599	0	0	0	0	0	0.009	0.048	0.394	0.121	0	0	0
CSARGTLNQPQHF			1.79326e-36	0	5.88424e-207				3			Inf	Inf	Inf				0	67	0	429	5759	1499	0	0	0	0	0.014	0	0.019	0.349	0.114	0	0	0
CSARDAGTEIYGYTF	0.464603		9.03323e-15	3.1648e-11		1.07542e-11	1.40197e-58	0	1	0.897		0.391	0.452		1.877	4.623	13.464	127	107	54	223	191	85	594	371	5759	0.026	0.023	0.016	0.01	0.012	0.006	0.048	0.118	0.343
CASSYGLGSMKGGYTF			4.41097e-43	7.04309e-215			0	0	4			Inf	Inf			Inf	Inf	0	21	0	504	1889	53	0	794	3768	0	0.005	0	0.023	0.115	0.004	0	0.253	0.225

## Sheet: Table S3d. H1_H5_Odds Ratio
Table S3. T cell receptor analysis of H1 HA and H5 HA cross-reactivity. Related to Figure 5.
d. The Odds ratio represents the ratio of the percent of TCRs present after stimulation with H1N1 HA compared to H5N1 HA or vice-versa.
TCR	1	2	3	4	5	6	7	8	9	NT	H1N1 HA	H5N1 HA	H1N1/H5N1	H5N1/H1N1
CSARTPMNTEAFF	0	0	0	1.037	0.205	0.418	1.235	1.022	0.403	0	0.553333	0.886667
CSARGTSGRTYEQYF	0.001	0.004	0	0.149	0.174	0.575	0.678	0.11	0.313	0.00166667	0.299333	0.367
CASGGPMNTEAFF	0.001	0	0	0.458	0.347	0.61	0.271	0.277	0.371	0.000333333	0.471667	0.306333
CSARGQSGSSYEQYF	0.004	0	0	0.141	0.332	0.316	0.189	0.443	0.138	0.00133333	0.263	0.256667
CSLRTPNNSPLHF	0.004	0	0	0.021	0.552	0.198	0.076	0.255	0.373	0.00133333	0.257	0.234667
CSARGQTGGSYEQYF	0	0	0	0.132	0.213	0.108	0.126	0.575	0	0	0.151	0.233667
CSATGTSGRAYEQYF	0	0.003	0	0.194	0.023	0.226	0.28	0.181	0.207	0.001	0.147667	0.222667
CSASGSSGRALNTGELFF	0.002	0	0	0.235	0.476	0.217	0.361	0.104	0.196	0.000666667	0.309333	0.220333
CSARGTSGASYEQYF	0	0	0	0.364	0.234	0.139	0.251	0.227	0.107	0	0.245667	0.195
CSARGASGRAYEQYF	0.002	0	0	0.168	0.012	0.63	0.094	0.161	0.255	0.000666667	0.27	0.17
CSAPRGLQETQYF	0.003	0	0	0.208	0.055	0.067	0	0.357	0.134	0.001	0.11	0.163667
CASSYPLNTEAFF	0	0	0	0.053	0.155	0.206	0.157	0.152	0.18	0	0.138	0.163
CASSPLTDTQYF	0.001	0	0	0.141	0.147	0.035	0.274	0.067	0.111	0.000333333	0.107667	0.150667
CSARVGLGRLAGYGNEQFF	0	0.002	0	0.219	0.217	0.19	0.187	0.063	0.146	0.000666667	0.208667	0.132
CASSLGLNSYEQYF	0	0	0	0.225	0.254	0.054	0.022	0.105	0.082	0	0.177667	0.0696667	0.846626
CASSPPLEYTQYF	0	0	0	0.069	0.174	0.142	0.027	0.039	0.054	0	0.128333	0.04	0.714602
CGGPLRQPQHF	0	0	0	0.168	0	1.021	0	0.099	0	0	0.396333	0.033	1.58081
CSVDRASYEQYF	0.009	0	0	0.1	0.161	0.223	0.06	0	0	0.003	0.161333	0.02	2.55024
CSAPPRTADSGNTIYF	0	0	0	0	0.422	1.077	0	0.004	0.008	0	0.499667	0.004	3.20833
CSARGGTGNQPQHF	0	0	0	0.529	0.044	0.257	0	0.003	0	0	0.276667	0.001	12.0101
CASSKGRGRTEAFF	0	0	0	0	0.623	0.173	0	0.002	0	0	0.265333	0.000666667	8.06667
CASWEPGNRETQYF	0	0	0	0.12	0	0.218	0	0.002	0	0	0.112667	0.000666667	124.917
CATRGGGSNQPQHF	0	0	0	0.12	0.237	0	0	0	0	0	0.119	0	276.667
CASSLDSRNQPQHF	0	0	0	0	0	0	0.217	0	0.768	0	0	0.328333		0.00251256
TCR	1	2	3	4	5	6	7	8	9	NT	H1N1 HA	H5N1 HA	H1N1/H5N1	H5N1/H1N1
CSAMWGNDGYTF	0	0	0.005	0.386	1.976	0.244	0.34	4.641	2.567	0.00166667	0.868667	2.516
CSAGGRGHRTEAFF	0	0	0	1.161	0.886	1.132	2.391	1.1	2.272	0	1.05967	1.921
CSARADRLRGQPQHF	0	0	0	0.681	0.286	0.088	0	4.958	0.357	0	0.351667	1.77167
CSARVDRKRGQPQHF	0	0	0	0	0.996	3.129	1.26	2.319	0.315	0	1.375	1.298
CSARPATHTEAFF	0	0	0	0.001	0.118	0.507	0.604	1.119	1.622	0	0.208667	1.115
CASSQPGHKDIQYF	0.004	0.004	0.002	1.442	1.801	2.105	2.022	0.094	0.988	0.00333333	1.78267	1.03467
CASSILGTGELFF	0	0	0	1.264	0.796	1.986	0.281	0.012	0.753	0	1.34867	0.348667
CATSAHGHTDTQYF	0.003	0	0	0.14	0.036	0.66	0.138	0.006	0.464	0.001	0.278667	0.202667
CASSPPGIEREQYF	0	0	0	0.185	0.101	0.123	0.033	0.177	0.125	0	0.136333	0.111667
CSARPGGPEQFF	0	0	0	0.23	0.07	0.197	0.092	0	0.186	0	0.165667	0.0926667
CSARDNGSRNQPQHF	0	0	0	0.413	0.6	0	0	0.217	0.003	0	0.337667	0.0733333	1.375
CASSPGQPEMGETQYF	0	0	0	0.014	0.191	0.281	0.073	0	0.055	0	0.162	0.0426667	1.2209
CASDRGNTGELFF	0	0	0	0.427	0.198	0	0.038	0.001	0.002	0	0.208333	0.0136667	1.78777
CASSASGKGGYTF	0.01	0.005	0	2.724	0	0.571	0	0	0.021	0.005	1.09833	0.007	4.60455
CASSPQSAASNQPQHF	0	0	0	0.075	0.167	0.142	0.019	0	0	0	0.128	0.00633333	3.79687
CSARVPANYGYTF	0	0	0	0.78	0.009	0.287	0	0.008	0.009	0	0.358667	0.00566667	15.2439
CSARRPANYGYTF	0	0	0	0.416	0.459	0.18	0.011	0	0.001	0	0.351667	0.004	156.905
CSARLPGVYGYTF	0	0	0	0	2.719	2.347	0.01	0	0	0	1.68867	0.00333333	20.2105
CASSLGAGGFTEAFF	0	0	0	0.304	0.019	0.575	0.004	0	0.005	0	0.299333	0.003	63.2941
CSAISGRAQYF	0	0	0	0	0.172	0.141	0	0.002	0.004	0	0.104333	0.002	87.9167
CASSVRDRLNYGYTF	0	0	0	1.114	0.052	0.237	0	0	0.003	0	0.467667	0.001	506.6
CSARRPETEAFF	0	0	0	0.371	0.074	0.392	0	0	0.002	0	0.279	0.000666667	99.7778
CSVGGIIRGYTF	0	0	0	0.832	1.518	1.521	0	0	0.001	0	1.29033	0.000333333	52.1667
CSARVTGVYGYTF	0	0	0	0.065	0.629	0.403	0	0.001	0	0	0.365667	0.000333333	467.667
CSARVAGIYGYTF	0	0	0	0.195	0.845	0	0	0	0.001	0	0.346667	0.000333333	418.5
CATRGGSFETQYF	0	0	0	0.237	0	0.548	0	0	0.001	0	0.261667	0.000333333	3871
CASSLDRGYSPLHF	0	0	0	0.314	0.303	0.058	0	0	0.001	0	0.225	0.000333333	1097
CASVLGGGNEQFF	0	0	0	0.131	0.347	0	0	0	0.001	0	0.159333	0.000333333	1040
CASSPGTIGYEQYF	0	0	0	0.104	0.306	0.055	0	0	0.001	0	0.155	0.000333333	785
CAGKGGKNTEAFF	0	0	0	0.338	0	0.101	0	0	0.001	0	0.146333	0.000333333	675
CASSLGRVYEQYF	0	0	0.006	0.155	1.942	0	0	0	0	0.002	0.699	0	478
CASSSTTTDQPQHF	0	0	0	0	0.141	0.591	0	0	0	0	0.244	0	465
CASSLGQRSYEQYF	0	0	0.001	0.172	0.121	0.228	0	0	0	0.000333333	0.173667	0	439
CSVKTGGAYNEQFF	0	0	0	0.138	0	0.238	0	0	0	0	0.125333	0	#DIV/0!
CASSLTSGLAGGNEQFF	0.001	0	0	0.001	0	0	1.136	0.884	1.651	0.000333333	0.000333333	1.22367		0
CSAIRTGDNQPQHF	0	0	0	0	0	0	0	0.546	0.877	0	0	0.474333		0
CASSPSGQGRYGYTF	0	0	0	0.005	0	0	0.055	0.452	0.222	0	0.00166667	0.243		0
TCR	1	2	3	4	5	6	7	8	9	NT	H1N1 HA	H5N1 HA	H1N1/H5N1	H5N1/H1N1
CASTQPGHKQETQYF	0.004	0.005	0.001	1.008	0.244	0.404	0.582	1.379	1.395	0.00333333	0.552	1.11867
CASSELGHKRYEQYF	0.005	0.005	0.003	1.813	1.493	3.145	0.734	0.901	0.696	0.00433333	2.15033	0.777
CSAWILGHIQYF	0.001	0	0	0	0.39	0.429	0.445	0.442	0.175	0.000333333	0.273	0.354
CASSLMANADNQPQHF	0	0	0	0.305	0.244	0.362	0.246	0.326	0.263	0	0.303667	0.278333
CSGGRMGETQYF	0	0.001	0.001	0.343	0.292	0.071	0.096	0.208	0.201	0.000666667	0.235333	0.168333
CASQGAGGYNTEAFF	0.002	0.004	0.003	0.142	0.154	0.207	0	0.004	0.009	0.003	0.167667	0.00433333	0.771186
CATPPSDRDNSPLHF	0.023	0	0.003	0.055	0.313	0.15	0.004	0	0	0.00866667	0.172667	0.00133333	1.09102
CASSLMAGGQPQHF	0	0	0.009	0.048	0.394	0.121	0	0	0	0.003	0.187667	0	1.39802
CSARGTLNQPQHF	0	0.014	0	0.019	0.349	0.114	0	0	0	0.00466667	0.160667	0	38.6923
CSARDAGTEIYGYTF	0.026	0.023	0.016	0.01	0.012	0.006	0.048	0.118	0.343	0.0216667	0.00933333	0.169667		0.00772201
CASSYGLGSMKGGYTF	0	0.005	0	0.023	0.115	0.004	0	0.253	0.225	0.00166667	0.0473333	0.159333		0

## Sheet: Table S3e. H1_H5_Percentages
Table S3. T cell receptor analysis of H1 HA and H5 HA cross-reactivity. Related to Figure 5.
e. The percentages of influenza-specific T cell receptors that are mono-reactive for H1N1 HA, mono-reactive for H5N1 HA, or cross-reactive for both are shown for each participant.
HD54
Total number of antigen-specific TCRs	H1N1 HA-specific TCRs	H5N1 HA-specific TCRs	Cross-reactive TCRs
24	7	1	16
Percentages	0	0	0
Total number of antigen-specific TCRs	H1N1 HA-specific TCRs	Cross-reactive TCRs
0	0	0
Percentages	#VALUE!	#VALUE!
HD135
Total number of antigen-specific TCRs	H1N1 HA-specific TCRs	H5N1 HA-specific TCRs	Cross-reactive TCRs
37	22	3	12
Percentages	0	0	0
Total number of antigen-specific TCRs	H1N1 HA-specific TCRs	Cross-reactive TCRs
0	0	0
Percentages	#VALUE!	#VALUE!
HD142
Total number of antigen-specific TCRs	H1N1 HA-specific TCRs	H5N1 HA-specific TCRs	Cross-reactive TCRs
11	4	1	6
Percentages	0	0	0
Total number of antigen-specific TCRs	H1N1 HA-specific TCRs	Cross-reactive TCRs
0	0	0
Percentages	#VALUE!	#VALUE!

## Sheet: Table S3f. H1_H5_Treatment
Table S3. T cell receptor analysis of H1 HA and H5 HA cross-reactivity. Related to Figure 5.
f. The treatment conditions for the FEST assay replicates. Replicates 1-3 were cultured with DMSO (negative control), replicates 4-6 were cultured with H1N1 HA peptide pool, and replicates 7-9 were cultured with H5N1 HA peptide pool.
1 to 3	DMSO
4 to 6	H1 HA
7 to 9	H5 HA

## Sheet: Table S3g. H1_S2S_Participants
Table S3. T cell receptor analysis of H1 HA-specific and S2S-specific responses. Related to Figure 3.
g. The samples listed represent the participant IDs used for H1 HA-specific and S2S-specific T cell receptor analysis.
HD2
HD8
HD14
HD29
HD49
HD58
HD81
HD118
HD120
HD122

## Sheet: Table S3h. H1_S2S_Color Code
Table S3. T cell receptor analysis of H1 HA-specific and S2S-specific responses. Related to Figure 3.
h. The color code denotes the colors used during the analysis to separate TCRs that were H1 HA-specific vs S2S-specific. The orange color represents TCRs that were H1 HA-specific, and the teal color represents TCRs that were S2S-specific.
	S2S-specific
	H1 HA-specific

## Sheet: Table S3i. H1_S2S_TCRs
Table S3. T cell receptor analysis of H1 HA-specific and S2S-specific responses. Related to Figure 3.
i. This tab represents all the TCR β clonotypes obtained for each participant from the FEST assay. The orange color represents TCRs that were H1 HA-specific, and the teal color represents TCRs that were S2S-specific. TCR percentages are shown for S2S and H1 HA stimulation conditions.
HD2
TCR	S2S	S2S	S2S	H1 HA	H1 HA	H1 HA
CASSPRRGSVAEAFF	0.22	1.247	5.955	0.002	0.001	0
CASTRRDSNQPQHF	2.227	0.488	3.386	0.002	0	0.001
CASRSRSQPQHF	2.614	0.175	0	0	0	0
CASSLSGFLTEAFF	1.01	0.457	1.082	0	0	0
CASSLYTGRQGGYGYTF	1.034	1.295	0.004	0	0	0
CASSSGQAGVYNEQFF	0.999	1.196	0.001	0	0	0
CASNMALAGFRDTQYF	0.943	0.069	0.272	0.003	0	0.001
CASSIGQGALNTEAFF	0.364	0.192	0.612	0	0	0
CAWRTGGDNSPLHF	0.046	0.868	0.115	0	0.003	0
CASSYSDRGSYNEQFF	0	0.315	0.362	0	0	0
CASSPPGVRPRHEQYF	0.193	0.305	0.016	0	0.001	0
CSVGRLNIQYF	0.224	0.079	0.113	0	0.003	0
CASSDRVGYTF	1.189	5.109	1.638	0.001	0.001	0.004
CASKSGRETQYF	3.633	0	1.482	0.001	0	0
CASSPQGGAQPQHF	1.069	2.33	1.627	0	0	0
CSASLGRDSPLHF	3.554	0	0.861	0	0	0
CASTRDGYTF	0	2.022	1.009	0	0	0
CSGVTGTTNTEAFF	1.919	0.788	0	0	0	0.003
CASSLDRNTEAFF	1.382	1.028	0.287	0.019	0.003	0.004
CASKRGDRGHRQPQHF	2.081	0.408	0	0	0	0
CASSQQYPTEAFF	0	1.224	0.909	0	0.001	0
CASSTSGQLSPLHF	0	1.051	1.034	0	0	0
CASKRSGAQETQYF	0.663	0.51	0	0	0	0
CASSDRDRGKGYTF	0	0.832	0.336	0	0	0
CASSLNDQPQHF	0.939	0	0.228	0.001	0	0
CASTDRDRGYTF	0.359	0	0.607	0	0	0
CASSYGGGADTQYF	0.325	0	0.608	0	0	0
CASSFSGVGNTQYF	0.407	0	0.385	0	0	0
CASSLVGGADSYEQYF	0.467	0.166	0.055	0	0	0
CASSHEGQGNTEAFF	0	0.123	0.142	0	0	0
CASSKDRAYEQYF	0.156	0.106	0	0.001	0	0
CSAPRWGENEKLFF	0.007	0.105	0.065	0.067	0.293	0.479
CASRLAADTQYF	0	0.002	0	0.835	9.855	0.214
CASSPLGPGQSSNQPQHF	0.002	0	0	0	0.337	0.318
CASSSGITGFHEQYF	0	0	0.001	7.117	0	1.301
CSVEKGFSYNEQFF	0	0	0	0.184	0.498	1.224
CASSPLNSGNTIYF	0	0	0	0.135	1.446	0.052
CASSPLGAGGNQPQHF	0	0	0	0.124	0.198	0.503
CASSRETQYF	0	0	0	0.119	0.001	0.388
HD8
TCR	S2S	S2S	S2S	H1 HA	H1 HA	H1 HA
CASSLSTNANYGYTF	3.072	2.032	2.281	0.027	0.016	0.015
CASSYVGQGARNEQFF	1.172	1.197	0.923	0.001	0.001	0.005
CASSSLSSNQPQHF	0.451	1.029	0.442	0.002	0	0.001
CASRPTGQGTNTEAFF	0.875	0.943	0.857	0.005	0	0.003
CASVPRGRGRQETQYF	0.787	0.775	1.212	0.006	0.003	0.049
CASSLESRFYGYTF	0.735	0.927	0.86	0.01	0.003	0.008
CASRSQDTGELFF	1.188	1.236	0.873	0.001	0.003	0.002
CASSLATGDTGELFF	0.768	0.741	0.348	0.005	0	0.001
CASSSLGQGGNQPQHF	0.591	0.546	0.805	0.01	0.003	0.003
CASRVLAGGPRTGELFF	0.913	1.204	0.412	0	0.002	0.011
CASSSLSGGRETQYF	0.777	0.22	0.448	0.002	0.002	0.002
CASSLRGLTEAFF	0.654	0.33	0.69	0.124	0.387	0.249
CAISRNGDTEAFF	0.483	0.449	0.47	0.001	0.015	0.019
CASAMRQGAYQPQHF	0.211	0.458	0.411	0.005	0.005	0.001
CASSTPTGVLNQPQHF	0.607	0.8	0.987	0	0.006	0.041
CASSLRGITEAFF	0.506	0.377	0.7	0.066	0.104	0.054
CASSQGEVGNQPQHF	0.437	0.428	0.351	0.003	0	0
CASRTTGTANSPLHF	0.157	0.175	0.33	0.002	0	0
CASSSGQGVRSNQPQHF	0.27	0.903	0.346	0	0.002	0.001
CASSYVRDEGKLFF	0.505	0.924	0.077	0	0	0
CASSLTGLGGEKLFF	0.494	0.253	0.388	0.001	0	0.002
CASSRRQGGVTEAFF	0.19	0.123	0.152	0.001	0.001	0.001
CASSSPGDPRPGTGNTIYF	0.101	0.289	0.105	0.003	0	0
CASSYNPGPQHF	0.173	0.208	0.332	0	0	0
CASSGQGANEKLFF	0.369	0.691	0.195	0.002	0	0.003
CATSDPSGVVYNEQFF	0.356	0.325	0.398	0.004	0.001	0
CASSYIGRGGLGTQYF	0.303	0.17	0.223	0	0	0
CASIGGKANTEAFF	0.458	0.309	0.27	0	0	0.001
CASSVYSGANVLTF	0.4	0.233	0.259	0.001	0.001	0
CASSEIAGTQPQHF	0.279	0.219	0.205	0	0	0
CASSLREGEVGTIYF	0.095	0.219	0.177	0	0.002	0.003
CASSYLGRGKNTEAFF	0	0.142	0.182	0.001	0.001	0
CAWSVTAFQETQYF	0.101	0.227	0.16	0	0	0.003
CASSYSTITNTEAFF	0.101	0.256	0.27	0	0	0
CASSLISQGQDTQYF	0.132	0.388	0.202	0.006	0.005	0
CASAGGVANEKLFF	0.273	0.275	0.278	0	0.001	0
CSASRLGGNQPQHF	0.108	0	0.221	0	0	0
CASSSQGAANTEAFF	0.113	0.194	0.307	0	0	0.001
CASSELASLMINQPQHF	0.61	0.239	0.42	0	0	0.001
CASSSGAQGTEAFF	0.237	0.238	0.166	0	0.001	0.003
CASSLGQGSIINYGYTF	0.193	0.1	0.423	0.002	0	0.004
CASSPTSVNTEAFF	0.369	0.067	0.295	0	0	0
CSATFRGVWAGYTF	0.213	0.227	0.119	0	0	0
CASSLVSSGNTIYF	0.061	0.277	0.162	0	0.002	0
CASSFLGQGDQPQHF	0.309	0.403	0.161	0	0	0.001
CSARENRGGGNTIYF	0.171	0.628	0.06	0	0	0.009
CSAGTAFYNSPLHF	0.398	0.153	0.046	0.003	0	0.002
CSASLGRDTEAFF	0.191	0.186	0.216	0.002	0	0.001
CSAYTPPGTEAFF	0.317	0.123	0.012	0.002	0	0
CASRTGWGSNQPQHF	0.028	0.053	0.282	0	0	0
CASGSTQRGSGSPLHF	0.159	0.195	0.223	0	0	0.003
CSARDILLGSGYTF	0.3	0.272	0.095	0.002	0	0
CASSHSIWGRAANTGELFF	0.098	0.131	0.123	0.002	0.028	0
CASSYLGQGGRVELFF	0.135	0.108	0.229	0	0	0.002
CASSIRGGGYGELFF	0.117	0.133	0.127	0	0	0
CATSRPPGGGGDQPQHF	0.004	0.148	0.22	0	0.006	0
CASSIRGEQPQHF	0.212	0.22	0.033	0.001	0	0.004
CASSGPGQGFNSPLHF	0.448	0.113	0.073	0	0	0.004
CASSFLNEQFF	0.216	0.189	0.115	0	0.001	0.001
CASSLAGTGGRGDTQYF	0.122	0.098	0.13	0.003	0	0
CASSKGQYNSPLHF	0.088	0.191	0.386	0	0	0
CASSRLAENTDTQYF	0.351	0.075	0.102	0	0	0.091
CASSQDYWASGANVLTF	0.137	0.144	0.107	0	0.001	0
CASSKAIRGDTQYF	0.204	0.309	0.118	0	0	0
CASSQRQGAIQPQHF	0.078	0.192	0.187	0	0	0.001
CASSYSLLSGIGQETQYF	0.028	0.194	0.291	0	0	0.002
CASSSPGDGYGYTF	0.173	0.041	0.128	0	0	0
CASPASGDLTDTQYF	0	0.208	0.123	0.001	0	0
CASSLSGRQPQHF	0.081	0.195	0.115	0	0	0
CARSRASDGYTF	0.099	0.116	0.139	0	0	0
CASTGGGANTEAFF	0.136	0.075	0.19	0	0	0
CSVGPRDRVFPDTQYF	0.114	0.183	0.131	0	0	0
CASSQGSSYNEQFF	0.998	1.576	1.367	0.011	0.012	0.011
CSASLGGAGGYTF	0.154	0.197	0.104	0	0	0
CASTPSGNTIYF	0.13	0.256	0.12	0	0.002	0
CSARDIQANYGYTF	0.016	0.045	0.032	0	0	0.001
CATSRLGLAGGGNNEQFF	0.056	0.136	0.152	0	0.002	0
CASGDLWQPQHF	0.096	0.147	0.124	0	0	0
CASSTPRFGEKLFF	0.112	0.138	0.174	0.001	0	0.001
CSAWGANVLTF	0.082	0.106	0.184	0	0	0
CASKRGDGPQHF	0.171	0.256	0.055	0	0	0
CASSPQGQPQHF	0.69	1.032	0.619	0.012	0.011	0
CASSLTGTSNQPQHF	0.45	0.239	0.237	0	0	0
CSARAADEGYGYTF	0.332	0.367	0.588	0.019	0.026	0.013
CASRTGAFYNSPLHF	0	0	0.103	0	0	0.011
CASSKGQHNTGELFF	0.065	0.008	0.087	0.012	0	0
CSAGGQGGNYGYTF	0.495	0.292	0.795	0	0.002	0.003
CASSLGTIQYF	0.099	0.116	0.097	0	0	0.001
CSAQRLQDGNTIYF	0.28	0.267	0.313	0	0.002	0.004
CSARDLLWGDTQYF	0.609	0.677	0.407	0.022	0	0.002
CAWSRLVPNYGYTF	0.18	0.205	0.087	0	0.01	0
CAWKTGGTSSSGNTIYF	0.246	0.106	0.149	0	0	0.001
CASSRTQARGYTF	0.201	0.028	0.265	0.002	0	0
CASRAGGAASRGNTIYF	0.139	0.305	0.213	0.002	0	0
CAWRKGQGASSGNTIYF	0.195	0.053	0.191	0	0	0.001
CASSLTSSNQPQHF	0.105	0.284	0.019	0.002	0	0
CASSRDGHVTNTEAFF	0.076	0.186	0.241	0.001	0	0.004
CASSDNRDSTEAFF	0.136	0.152	0.092	0	0.001	0
CATSGTVSTDTQYF	0.111	0.053	0.275	0.001	0	0
CAWVRDRVHGYTF	0.114	0.089	0.209	0	0	0
CASSRGGPSTEAFF	0.11	0.141	0.148	0.002	0	0
CSARKDGAKNIQYF	0.103	0.353	0.169	0	0	0.001
CASSLQGAQPQHF	0.204	0.274	0.191	0	0.006	0
CSARDPMKTEMNTEAFF	0.144	0.125	0.119	0	0.005	0.004
CASSLGPGVRETQYF	0.059	0.109	0.167	0	0	0
CASSYVGQGAKTEAFF	0.109	0.075	0.12	0	0	0.003
CASSPGLSTDTQYF	0.103	0.136	0.073	0	0	0
CASRSNRGNQPQHF	0.143	0	0.17	0	0	0
CASSSTGRADGYTF	0.129	0.169	0	0.002	0	0
CASSPGSYSGNTIYF	0	0.247	0.162	0	0	0
CASSMKEGGSDTQYF	0.079	0.161	0.159	0	0	0
CASSQGQALHF	0.653	0.61	0.98	0.002	0.001	0.007
CASSSPSISAMNTEAFF	0.156	0.199	0.093	0.001	0.002	0.001
CASSYLGQGGNQPQHF	0.125	0.042	0.059	0.453	0.374	0.036
CAWSVRQGEGNQPQHF	0.057	0.113	0	0.083	0.303	0.24
CATSGSSGGTETQYF	0.046	0.097	0.162	0.237	0.084	0.297
CASSLGQNYNSPLHF	0.1	0.098	0.068	0.113	0.323	0.109
CASSFTGGGQPQHF	0.067	0.097	0.048	0.102	0.221	0.175
HD14
TCR	S2S	S2S	S2S	H1 HA	H1 HA	H1 HA
CSARVGVATEAFF	0.005	0.01	0.015	0.526	0.487
CASSLDDYGYTF	0.002	0.002	0.005	1.735	0.527
CASSVGQGRNIQYF	0.004	0	0.004	1.374	0.734
CSAGRARTDTQYF	0	0.004	0.002	0.103	0.128
CASSTRDRGAYGYTF	0.005	0	0	0.276	0.259
CASSLLRLNEQFF	0.002	0	0	0.182	0.106
CASSLGQRSYEQYF	0.001	0	0.001	0.343	0.166
CASSTRDRGGYGYTF	0	0	0	0.417	0.336
CASSFTGVYGYTF	0.621	1.436	0.685	0.004	0
CASSARDRGFGQPQHF	0.239	1.255	1	0.002	0.005
CASSIEGAAYGYTF	0.308	1.298	0.597	0.009	0
CAWSVTLNQPQHF	0.293	0.718	0.539	0.008	0.003
CASSPGTSGTNEQFF	0.32	0.577	0.495	0.001	0.003
CSALGGASGSSYEQYF	0.144	0.742	0.431	0	0
CASTPRTGGALNGYTF	0.156	0.747	0.363	0	0
CAAATGGAVYGYTF	0.24	0.378	0.334	0.002	0
CAWSKKGNQPQHF	0.274	0.296	0.232	0.001	0
CASSERGREAFF	0.1	0.214	0.399	0.006	0
CASSEGNGEKLFF	0.219	0.162	0.236	0.001	0.001
CASSYGPSGGKPSTDTQYF	0.119	1.023	0.067	0	0
CSALGGRGGSSYEQYF	0.149	0.292	0.449	0	0.005
CSARSRDREHEQYF	0.041	0.328	0.23	0.002	0
CASSEGDSLYSSTDTQYF	0.058	0.122	0.207	0	0
CSAGDRLRGTQNSPLHF	0.059	0.203	0.115	0.001	0
CSAVQGYEQYF	0.183	0	0.143	0	0
CSAPNLFGETQYF	0	0.201	0.117	0	0
CAILGVSETQYF	0.028	0.177	0.102	0	0
HD29
TCR	ANC	ANC	ANC	H1 HA	H1 HA	H1 HA
CATSRDQQGGSPLHF	3.758	1.716	0.964	0.006	0	0
CASILGQGLNTEAFF	1.708	0.978	0.995	0.009	0	0.004
CASRRQQGGTDTQYF	0.404	0.493	1.046	0.005	0.004	0.007
CASKEGQGEETQYF	0.388	0.585	0.764	0.007	0.019	0
CATSRDLQGNSPLHF	1.192	0.818	0.574	0	0.008	0
CASSAVDSLNTEAFF	0.269	0.159	0.419	0.005	0	0.006
CASSSPQNQPQHF	0.567	0.316	0.664	0.008	0	0
CSARDPGTGLQETQYF	1.075	0.957	0.438	0	0	0.008
CASSLVVGGNGYTF	0.293	0.444	0.747	0.005	0	0
CASSLINPLQYF	0.09	0.208	0.273	0.009	0.008	0
CASSFDRFSTDTQYF	0.536	0.158	0.791	0	0	0.004
CASSYREEGDTEAFF	0.093	0.26	0.217	0	0.004	0
CASSYGQGANSPLHF	0.469	0.262	0.488	0	0	0.008
CASSFSRNTLYGYTF	0.081	0.211	0.589	0	0	0
CASILGQGERQPQHF	0.917	1.491	0.367	0.01	0	0.001
CASSEHVSGAGETQYF	0.91	1.225	0.75	0	0	0
CASSSRQGAIYGYTF	0.107	0.169	0.606	0	0	0
CASSGGMGLPAYEQYF	0.157	0.107	0.212	0	0	0
CASSSRAGGDTQYF	0.25	0.529	0.434	0	0	0
CASSSRDGLGTEAFF	0.284	0.25	0.228	0.004	0.008	0.014
CASSTIQGRQPQHF	0.238	0.124	0.206	0.004	0	0
CASSESISRVGQPQHF	0.618	0.414	0.415	0	0	0
CASNDGQGGNGDTF	0.662	0.779	0.283	0.018	0.006	0
CASSDTRPTNTGELFF	0.111	0.085	0.273	0	0.001	0.004
CASSNIEGRETQYF	0.099	0.235	0.18	0	0	0.004
CASSDRVTEAFF	0.398	0.449	0.542	0	0	0
CASSRRGQGYEQYF	0.287	0.277	0.284	0.002	0	0
CASSRALQGGETQYF	0.131	0.324	0.094	0	0	0.002
CASSPGQGNRPQHF	0.34	0.309	0.395	0	0	0
CASDREWGNQPQHF	0.169	0.122	0.178	0	0	0
CASSPHFDRSGNTIYF	0.143	0.049	0.372	0	0	0
CASNPGQGAKEQYF	0.11	0.222	0.147	0	0	0
CASSPETGELFF	0.12	0.099	0.158	0	0	0.007
CSARDQGVPQYF	0.425	0.384	0.195	0	0	0
CASSYESPYGYTF	0.158	0.522	0.074	0	0	0
CASTVQGTEGYTF	0.138	0.107	0.055	0	0	0
CASSFQGSGRAQSEQYF	0.144	0.323	0.163	0	0.005	0
CASSSGQFYEQYF	0.103	0.363	0.14	0.003	0.004	0
CASSFSSWGADYGYTF	0.206	0	0.392	0	0	0
CASSMEREAFF	0.071	0.131	0.102	0.003	0.003	0.004
CASKSGQGVNEQYF	0.155	0.415	0.079	0	0	0
CATRGDQGNTEAFF	0.06	0.219	0.169	0	0	0
CASSPGGAYDEQFF	0.11	0.072	0.264	0	0	0
CASSESNREYEQYF	0.234	0.166	0.188	0.007	0	0
CASSEQGEYGYTF	0.106	0.169	0.156	0	0	0
CASSSREDTQYF	0.222	0.063	0.206	0	0	0
CASSLLAELGTGELFF	0.191	0.063	0.31	0.006	0	0
CASSPGQGYQPQHF	0.107	0.013	0.396	0.009	0.004	0
CASSPSGVPETQYF	0.305	0.123	0	0	0	0
CASSSRPGEIYGYTF	0.18	0.107	0.245	0.003	0	0
CSARVLAGATGELFF	0.135	0.125	0.322	0	0	0
CASSEPQDGETQYF	0.034	0.154	0.117	0	0	0
CASSKVPGVGTEAFF	0	0.279	0.26	0	0	0
CASSVGQVNTEAFF	0.198	0.361	0.136	0	0.006	0
CSARVGRTSGRAAEQYF	0.118	0.205	0.087	0	0	0
CASNRQGIEDTQYF	0.055	0.122	0.21	0.015	0	0.048
CASSEIAGARNEQFF	0.158	0.124	0.103	0	0	0
CASSLVGWTGEQFF	0.069	0.13	0.137	0	0	0.002
CASSLVRLADHNEQFF	0.102	0.175	0.269	0.004	0.007	0
CASSFGLAGVGEQYF	0.215	0.099	0.308	0.003	0	0.002
CASSSPDTAETQYF	0.133	0	0.198	0	0	0
CASSIVGGFGNQPQHF	0.14	0.226	0.052	0	0	0.011
CATSSRQGGTKGYTF	0.146	0.347	0.014	0	0	0
CASSLSGVGYTF	0.126	0.222	0.006	0	0	0
CASSRRQGQLYGYTF	0.039	0.196	0.144	0	0	0
CSARPPLTRGSYNEQFF	0.058	0.122	0.122	0	0	0
CASSGRQGDLDGYTF	0.168	0.071	0.2	0	0	0
CATSRDQRAGELFF	0.026	0.153	0.517	0	0	0
CASSYSTGLNTEAFF	0.1	0.063	0.168	0	0	0
CSAYSPSGTAGNTIYF	0.055	0.363	0.105	0	0	0
CASSNWGTEAFF	0	0.172	0.253	0	0	0
CASNHRGENIQYF	0.209	0.474	0.161	0	0	0
CSARDPAGGNYGYTF	0	0.561	0.165	0	0	0
CSAGDRKGLQYEQYF	0.173	0	0.145	0	0	0
CASSEQLRTHGDGYTF	0.126	0.407	0.359	0	0	0.006
CSASSWTSGGPRELFF	0.02	0.23	0.134	0	0	0
CSARDPGGSYEQYF	0.11	0.213	0	0	0	0
CASSYRTENTEAFF	0	0	0	0.668	0.266	0.024
CASSVEVNQPQHF	0.002	0	0.011	0.125	0.067	0.166
CASSYLTSGREQDTQYF	0.005	0.003	0	0.173	0.056	0.17
CASSPRRGPGDEQFF	0.001	0.001	0	0.247	0.172	0.211
CASSRSGSNQPQHF	0	0.003	0.006	1.75	3.02	1.816
CASSLSSGANVLTF	0.001	0.004	0	1.698	2.177	2.026
CSAGGQSTNEKLFF	0.002	0.001	0.01	2.698	3.896	2.223
CASSFTDTQYF	0.007	0	0.003	0.156	0.149	0.165
CASSPRQVGYTEAFF	0	0.005	0	0.293	0.39	0.288
CAISELGGDSPLHF	0	0	0	0.575	0.448	0.194
CASSRAGTVTTGELFF	0.002	0	0.004	1.951	1.049	0.582
CSAGGQSSNEKLFF	0	0.001	0	0.44	0.5	0.619
CASSRGQGEGYTF	0	0	0	0.407	0.048	0.724
CASTLQENTEAFF	0	0	0	0.318	0.344	0.412
CASSLLGGVGAGQYF	0.007	0	0	0.281	0.071	0.233
CATPTEPLCDLGEAFF	0	0	0	0.893	0.338	0.179
CASSINPGETQYF	0	0	0	0.164	0.221	0.171
CASSRGREGDTQYF	0	0	0	0.934	0.231	0.115
CASSDLAKNIQYF	0	0.002	0	0	0.383	0.153
CASSLGLAGFKETQYF	0	0	0	1.293	0	1.46
CASSYLVGLYGYTF	0	0	0	0.477	0.243	2.112
CSAGGEATNEKLFF	0	0	0	0.565	0.657	0.962
CASSTTAQENTEAFF	0	0	0.004	1.064	0.035	0.256
CASSLDSFYEQYF	0	0	0	0.545	0.468	0.05
CSVGDRFSTEAFF	0	0	0.001	0.164	0.616	0.212
CSTWRTQETQYF	0	0	0	0.47	0	0.511
CSARVPRVGSPLHF	0	0	0	0.209	0	0.734
CSVDRGYGYTF	0	0	0	0.465	0.173	0.276
CSARDPASDTQYF	0	0	0	0.316	0.122	0.442
CSARARTDTFYTF	0	0	0	0.168	0.522	0.149
CASSPTTDREPFF	0	0	0	0.381	0.43	0
CSAREPSTDTQYF	0	0	0	0	0.41	0.319
CASKGQTYEQYF	0	0	0	0.26	0.153	0.265
CASHFISGANVLTF	0	0	0	0.189	0.073	0.384
CASRPGEAGKREQFF	0	0	0	0.241	0.241	0.115
CASSLVDTQYF	0.001	0	0	0.155	0.217	0.105
CASSERGGAGPYEQYF	0	0	0	0.256	0.153	0.045
CSVVRVTEAFF	0	0	0	0	0.196	0.228
CASRRSQEHSGNTIYF	0	0.001	0	0.175	0	0.233
CASRSGFSSYNEQFF	0	0	0	0.149	0	0.223
CASAPGQLYGYTF	0	0	0	0.01	0.156	0.199
CATSAQGSNQPQHF	0	0	0	0.211	0.141	0
CATGGNGGYTF	0	0	0	0.12	0.151	0.062
HD49
TCR	S2S	S2S	S2S	H1 HA	H1 HA	H1 HA
CSGLRPGTARTNYGYTF	0.14	0.788	0.946	0.14	0.788	0.946
CSASQQTNYGYTF	0.136	0.134	1.403	0.136	0.134	1.403
CSARPEEAATAYEQYF	0.148	0.162	0.801	0.148	0.162	0.801
CSARATGMSNQPQHF	0.003	0.383	0.159	0.003	0.383	0.159
CSAVPQREGYNEQFF	0.163	0.201	0.359	0.163	0.201	0.359
CSAREKMGAYNSPLHF	0.003	1.022	0.374	0.003	1.022	0.374
CASSQTGMGQPQHF	0.021	0.429	1.069	0.021	0.429	1.069
CSAKGDGNGPQHF	0.43	0.225	0.079	0.43	0.225	0.079
CASSARGYWDSPLHF	0.02	0.185	0.1	0.02	0.185	0.1
CASSYRGPATSGYTF	0.043	0.108	0.186	0.043	0.108	0.186
CASSPTAAANYGYTF	0.076	0.153	0.269	0.076	0.153	0.269
CSARDPGWNSPLHF	0.051	0.107	0.177	0.051	0.107	0.177
CSARETGMSNQPQHF	0.021	0.26	0.227	0.021	0.26	0.227
CSALLRRNYGYTF	0.01	0.117	0.191	0.01	0.117	0.191
CSASGGTGLGNQPQHF	0.021	0.181	0.271	0.021	0.181	0.271
CASRSQGNYGYTF	0.147	0	0.162	0.147	0	0.162
CASSRRAGGYEQYF	0.036	0.029	0.113	0.036	0.029	0.113
CSARGWTVLEQYF	0	0	0	0	0	0
HD58
TCR	S2S	S2S	S2S	H1 HA	H1 HA	H1 HA
CASGPADYNSPLHF	0	0	0	0.415	0.655	0.383
CSASSGPSMGRELFF	0	0	0	0	0.513	0.248
CASSSHDSSVLHF	0	0	0	0	0.433	0.277
CASSFGLGHKETQYF	0	0	0	0	0.237	0.401
CASSIGLDASKETQYF	0	0	0	0	0.131	0.178
CASSYDCHSNQPQHF	0.501	1.319	0.697	0	0.024	0.018
CSYLGGLGGSSYEQYF	0.271	0.418	0.242	0	0.004	0.002
CSARGQGVIGNSPLHF	0.345	0.393	0.305	0	0.019	0.078
CASSEGVGGQPQHF	0.156	0.238	0	0	0.013	0.006
CSAPGGEAGSSGNTIYF	0	0.884	0.163	0	0.006	0
CSALGGPSGVSNEQFF	0.512	0.439	0.221	0	0	0
CASSRQGHLNTEAFF	0.849	0.335	0	0	0.008	0
CSASSDRLYEQYF	0.456	0.326	0	0	0	0
CSAKAGGRGETQYF	0	0.162	0.485	0	0	0
HD81
TCR	S2S	S2S	S2S	H1 HA	H1 HA	H1 HA
CSARDDKLFSNQPQHF	3.401	2.285	3.593	0.011	0.003	0.019
CSALRGLGTQYF	3.081	1.992	2.254	0.028	0.048	0.139
CSARDDRYYSNQPQHF	0.819	1.225	1.801	0.016	0.028	0.005
CAIPLGNQPQHF	0.684	0.506	0.826	0.004	0.002	0.005
CSADFSGPEDETQYF	0.729	0.669	0.428	0	0.002	0.011
CASSYSRGRFYNSPLHF	0.447	0.386	0.911	0	0	0.011
CSASPLQGGIGQPQHF	0.73	0.374	0.473	0.006	0.006	0
CSVLPGHNFLSGNTIYF	0.755	0.359	0.411	0.001	0.002	0
CASRTGIEGANVLTF	0.463	0.594	0.464	0.002	0.001	0.002
CSAVTGTATEAFF	0.391	0.449	0.466	0.009	0	0
CASCGSNANYGYTF	0.414	0.351	0.521	0	0	0.006
CSALMGELQYF	0.518	0.405	0.332	0.005	0.009	0.004
CAIDRDWDISGANVLTF	0.444	0.354	0.397	0.002	0.003	0
CSAVQGEPQHF	0.639	0.063	0.476	0	0.005	0.009
CSARDARRPSSGANVLTF	0.243	0.185	0.672	0	0	0
CSASVQGGYTF	0.919	0.006	0.034	0	0.007	0
CASKRGDQPQHF	0.584	0.213	0.109	0	0	0
CASTQAGAAKNIQYF	0.432	0.294	0.175	0	0	0.001
CASSIRGSGQPQHF	0.208	0.436	0.211	0	0	0
CSARDDSNYSYNSPLHF	0.53	0.081	0.222	0.005	0	0.002
CASSEGVGRPQHF	0.079	0.589	0.132	0	0	0.008
CSARDGGHWGNSPLHF	0.03	0.257	0.501	0	0	0
CSARDGGQDQDSPLHF	0.336	0.09	0.318	0	0	0.004
CASSLVAGGEGDTQYF	0.193	0.354	0.178	0.002	0	0.002
CASSYSHRTGMNTEAFF	0.274	0.26	0.187	0	0	0
CSTSGLATDTQYF	0.392	0.209	0.11	0	0	0
CSAQGRGNTIYF	0.115	0.134	0.44	0	0.002	0.006
CSARGDAGSPLHF	0.152	0	0.511	0	0	0
CASSLDSLNYGYTF	0.122	0.292	0.246	0.022	0.154	0
CSVLTGINYGYTF	0.126	0.231	0.292	0	0	0.026
CSASPGQNTGELFF	0.235	0.197	0.21	0	0.007	0.006
CASSQIRDRVNSPLHF	0.15	0.234	0.196	0	0.002	0.004
CATSDSVPGLGARELFF	0.246	0.055	0.253	0.001	0	0
CSARDGSLWGNQPQHF	0.174	0.245	0.119	0	0	0
CATSDFSQGGRNEQFF	0.135	0.244	0.153	0	0	0
CAWSPGVQEAQYF	0.187	0.139	0.191	0.003	0.001	0.002
CSVVSVPPDEAKNIQYF	0.276	0.17	0.05	0	0.004	0
CSAVLAGGPGSYEQYF	0.154	0.145	0.183	0.001	0.003	0.002
CASRVYGNQPQHF	0.136	0.279	0.061	0	0	0
CSASLQGIGNQPQHF	0.059	0.187	0.201	0.002	0	0.01
CSALGNTIYF	0.102	0.129	0.195	0.004	0	0
CSALFRGWTEAFF	0.217	0.191	0	0.004	0	0
CASSLRGTAAYNEQFF	0.068	0.196	0.137	0.002	0	0
CSASRGPNSPLHF	0	0.27	0.115	0	0	0
CASSFTVNTEAFF	0.149	0.103	0.123	0.006	0.003	0.006
CSARDGRRQGDTEAFF	0.109	0.157	0.101	0	0	0
CSAQSGGVSYNEQFF	0.136	0.168	0.061	0.001	0	0
CASSWGDSYEQYF	0.019	0.162	0.172	0	0.003	0.003
CAWTRTPLQRESLHF	0.111	0.149	0.074	0.002	0.003	0.001
CASSPSGRVNEQFF	0.137	0.054	0.136	0	0	0.004
CSARDPEEGGADGYTF	0.234	0.083	0.002	0	0.003	0
CASSSPGETQYF	0.487	0.39	0.437	0	0	0
CSARDFTSSYNSPLHF	0.479	0.369	0.381	0.001	0	0
CASSSQGLGQETQYF	0.458	0.364	0.239	0.002	0	0.01
CASSPSTGVPYSGANVLTF	0.171	0.437	0.392	0.002	0.008	0.001
CSARDSGGWSYNSPLHF	0.513	0.09	0.202	0	0	0
CSARDDRLYSNQPQHF	0.442	0.349	0	0	0	0
CASSLARGGNQPQHF	0.199	0.063	0.472	0	0	0
CSASRDRGTEAFF	0.509	0.11	0.066	0	0	0
CSARDDTLPSNQPQHF	0.222	0.358	0	0	0	0
CSARDWREETQYF	0.097	0.134	0.332	0	0	0.002
CSARDPEVGSPLHF	0.395	0.147	0.018	0	0	0.007
CSARGNTEAFF	0.122	0.217	0.201	0.005	0	0.01
CATSRGDRANEQYF	0.198	0.194	0.101	0.002	0	0.001
CASSYSRGPLYGYTF	0.202	0.119	0.162	0	0	0
CSASPRDSRLYGYTF	0.148	0.231	0.097	0	0	0
CSASRSGETQYF	0.129	0.163	0.182	0	0	0
CSATNFSGQTLYGYTF	0.33	0.127	0.007	0	0	0
CSARDDRGFSSNQPQHF	0.309	0.151	0	0	0	0
CSARDDRLHSNQPQHF	0.067	0.286	0.101	0	0	0
CSAATDRGRPQRNIQYF	0.003	0.375	0.059	0	0	0
CASSFVSGRASNEQYF	0.118	0.11	0.19	0	0.002	0
CSARGGGRGTDTQYF	0.161	0.077	0.173	0	0	0
CSAGTGVGDQPQHF	0.123	0.009	0.273	0	0	0
CSASPGSNTGELFF	0.017	0.231	0.155	0	0	0
CSAEFDGGVTDTQYF	0.125	0.157	0.118	0	0.004	0.021
CASSLAGGGPMNTEAFF	0.126	0.154	0.112	0.001	0	0
CSAGTIDNQPQHF	0.204	0.108	0.073	0	0	0
CSAAPGMNTGELFF	0.105	0.237	0.036	0	0.008	0.001
CASSYSRDMNEQYF	0.093	0.124	0.148	0.009	0	0.006
CASSTPLDRGSYQPQHF	0	0.163	0.199	0	0.006	0
CSASPTGPHQPQHF	0.245	0.116	0	0	0	0
CASSLALAGGSETQYF	0.187	0.035	0.117	0	0	0
CASSLVSEQYF	0.094	0.107	0.132	0.001	0.005	0.001
CASSRDNYGYTF	0.136	0.115	0.07	0	0.001	0
CSVERTGPTGELFF	0.12	0.155	0.043	0	0	0
CASSLVGEQYF	0.009	0.118	0.187	0	0	0.001
CASSLATGGAETQYF	0.108	0.094	0.11	0	0.003	0
CASSYLGLAGGETQYF	0.148	0	0.155	0	0	0
CSARGLRDRGPRGNSPLHF	0	0	0.001	4.627	5.924	3.867
CSAREVGQGYNEQFF	0.002	0	0.001	1.701	1.734	2.505
CASTGGAFF	0	0	0	2.793	0.168	0.247
CSARNVLAGYNEQFF	0.004	0	0	0.133	0.357	0.373
CASSLSVTANSPLHF	0	0	0	0.194	0.188	0.244
HD118
TCR	S2S	S2S	S2S	H1 HA	H1 HA	H1 HA
CASSIRDRGAETQYF	1.215	0.961	2.343	0.046	0.039	0.025
CATQGQVVSDTQYF	1.037	1.626	0.325	0.018	0.012	0.067
CASSSRTGGGVRYGYTF	1.277	1.197	1.872	0.025	0.024	0.029
CASSPSGSVSYEQYF	2.282	1.906	2.986	0.025	0.016	0.026
CATSDRDSVYNQPQHF	1.809	0.559	0.27	0.034	0.006	0.01
CASRHTGTGSPGYTF	0.543	0.707	0.909	0.018	0.028	0
CSADGFEGGDWTQYF	0.138	0.166	0.609	0.008	0.029	0
CASSDLSRQETQYF	0.504	0.361	0.789	0.013	0.009	0.007
CSASSLENYDGYTF	0.183	0.058	0.174	0.007	0.014	0.006
CASSISQGKAPLHF	0.363	0.193	0.236	0.015	0.006	0
CASSWTASNTEAFF	0.174	0.127	0.048	0.004	0.008	0.009
CASRDRGQNTEAFF	0.969	1.048	0.233	0.007	0.008	0.004
CSARDPSTLAGGGDTQYF	0.673	0.2	0.636	0.01	0.009	0
CASSPRDRVYNEQFF	0.668	0.691	0.37	0.007	0.006	0.004
CASSQEGTGGDYGYTF	0.767	0.813	0.761	0	0.004	0.01
CASSQEGTGGSYEQYF	0.111	0.109	0.178	0.009	0.003	0
CASSQERGDRNQPQHF	0.176	0.119	0.072	0.005	0.003	0.004
CSAEVWDRGPTNYGYTF	0.572	0.17	0.346	0	0.01	0
CASSITGNTEAFF	0.032	0.244	0.032	0.006	0	0.004
CASSYGLPSGRATDTQYF	0.537	0.434	0.114	0.004	0.004	0.001
CSARVTNYGYTF	0.118	0.109	0.078	0	0	0.007
CSATEGPGNTIYF	0.132	0.15	0.135	0	0	0.005
CASSQEEGDRRAEAFF	0.242	0.185	0.139	0.002	0.001	0.002
CASGWGQPQHF	0.204	0.111	0.033	0	0	0
CASSPAGIGIDILNTEAFF	0.146	0.231	0.011	0.035	0.044	0.043
CASSPQGGGNEKLFF	0.244	0.26	0.006	0.019	0.031	0.026
CASRRADTQYF	0.315	0.283	0.174	0.006	0.011	0.004
CASSYGGQGKEKLFF	0.151	0.199	0.001	0.003	0.006	0.004
CASRGPPDDEQYF	0.118	0.107	0.162	0.003	0	0.003
CSARNAGSYNEQFF	0.124	0.066	0.153	0	0.003	0
CASSTPPAASLYGYTF	0.118	0.353	0.041	0.002	0.001	0
CASSIGPTTGELFF	0.268	0.184	0.038	0.001	0	0
CASSIGGQTLYGYTF	0.23	0.151	0.032	0	0	0
CASSYGQGGEQYF	0	0.049	0	0.078	0.264	1.629
HD122
TCR	ANC	ANC	ANC	H1 HA	H1 HA	H1 HA
CASSRRQGGTEAFF	1.158	1.093	2.14	0.003	0	0.002
CATSRDQQGATPLHF	1.493	1.346	0.623	0.004	0	0.002
CSASRQGAGQPQHF	0.254	0.111	0.716	0	0	0
CASSFSRNSPLHF	0.372	0.236	0.863	0.007	0	0.016
CASSLGQVNTEAFF	0.064	0.238	0.452	0	0.003	0.003
CSARGTGNYGYTF	0.92	0	1.579	0.019	0	0
CASSGGAKRETQYF	0.731	0.003	0.869	0.004	0	0
CASSLGNSGANVLTF	0.145	0.049	0.113	0.008	0.001	0.003
CASSYRQGYGYTF	0	0.563	0.256	0.006	0	0
CSARASNYGYTF	0.548	0.302	0	0	0	0
CASSPGPYGYTF	0.165	0.223	0.747	0	0.003	0.003
CSANPWDRGGGETQYF	0.04	0.209	0.255	0	0.003	0.005
CASSLNSGHYEQYF	0.444	0.483	0.745	0.015	0.009	0.014
CASRREGGDTQYF	0.06	0.512	0.107	0	0	0
CASSITDREETQYF	0.015	0.183	0.757	0	0	0.004
CASSPRLAGPGTGELFF	1.03	0.691	0.004	0	0	0
CATSSPIRVLGYTF	0	0.382	0.291	0	0	0
CASSLEGRGYNSPLHF	1.675	0.726	0.088	0	0	0
CASSLEGGYGEAFF	0	0.314	0.172	0.001	0	0
CSARLERAAINYEQYF	0.25	0.119	0	0	0	0
CSARDGFLNQPQHF	0.534	0	0.624	0	0	0
CASSKSSGLTDTQYF	0	1.455	0.399	0	0	0
CASSKAGGETQYF	0.171	0.179	0	0	0	0
CSARDGRGQTDTQYF	0.236	0.166	0	0	0	0
CASSLATDNTEAFF	0	0.006	0.003	10.484	3.72	1.808
CTSSQDGPGPYGYTF	0	0	0	0.445	0.318	0.184
CASSLGGYQPQHF	0	0	0	0	3.102	2.463
CASSLRPGTGWNSPLHF	0	0	0	2.062	0	1.448
CSASNPAKYQETQYF	0	0	0	0.675	0	2.502
CASSLRGQGATTNYGYTF	0	0	0	0.626	0	1.911
CASSLAWGQGAEQFF	0	0	0	0.833	0	0.025
CASSLAVSPLHF	0	0.001	0.006	0.68	1.013	1.317
CASSRGLTQGRNYEQYF	0	0.003	0.001	0.974	0.622	3.76
CASSLDLYTGELFF	0.002	0	0	1.343	2.917	1.131
CASSIEETQYF	0	0	0	0.414	0.563	0.005
CASSQGGGANTGELFF	0	0	0	1.831	0.141	0.911
CASNRDRSQETQYF	0	0	0	0.773	0	3.851
CASSELDGGSYGYTF	0	0	0	0.424	0.306	2.145
CSASNGAFSGEQYF	0	0	0	0.594	0.894	0.109
CASRRTGGREAFF	0	0	0	0	0.399	0.833
CASSSPRVPNTEAFF	0	0	0	0	1.035	0.122
CASSFRPVGTDTQYF	0	0	0	0.483	0.382	0.242
CASSLDLYSYEQYF	0	0	0	0.234	0	0.787
CASSLDRATGELFF	0	0	0	0.343	0.553	0
CASSLHRDRLSSGNTIYF	0	0	0	0	0.377	0.483
CSASGTSVSYNEQFF	0	0	0	0.369	0	0.442
CASSPTTGRDQPQHF	0	0	0	0.515	0.168	0
CASSLKRTGEGRTDTQYF	0	0	0	0.109	0.095	0.441
CSARLSRANTEAFF	0	0	0	0.009	0.373	0.118
CASSQTSGRARVVETQYF	0	0	0	0	0.122	0.365
CASSSGRDNSPLHF	0	0	0	0	0.171	0.295
CASTRGRDRSSYNSPLHF	0	0	0	0.217	0	0.24

## Sheet: Table S3j. H1_S2S_Percentages
Table S3. T cell receptor analysis of H1 HA-specific and S2S-specific responses. Related to Figure 3.
j. The percentages of antigen-specific T cell receptors that are H1 HA-specific versus S2S-specific are shown for all 10 participants, along with the total number of unique TCR clonotypes identified per participant.
	Flu reactive	ANC reactive	% Flu specific	% Spike specific		HD	Number	Range	Median
HD120	15	95	0.0645411	0.40876		HD2	17584	1930-34142	13461
HD14	8	19	0.0235031	0.05582		HD8	24012
HD118	1	31	0.00292894	0.0907973		HD14	34038
HD81	5	89	0.0371443	0.661169		HD49	1930
HD49	2	16	0.103627	0.829016		HD29	2988
HD81	15	36	0.0624688	0.149925		HD58	2943
HD29	43	100	1.43909	3.34672		HD81	13461
HD58	5	11	0.169895	0.373768		HD118	34142
HD122	28	29	1.3078	1.35451		HD120	23241
HD29	8	31	0.0454959	0.176297		HD122	2141
